# Supplementary material for: Negative life events and mobile phone addiction among Chinese vocational college students: a chain-mediation model of perceived stress and psychological resilience
Source: Front Psychol. 2026 Jun 17;17:1854552. doi: 10.3389/fpsyg.2026.1854552 (PMC13318680; doi:10.3389/fpsyg.2026.1854552)
Supplement: Supplementary file 1 [file Table_1.XLS]

## Sheet: Sheet1
Basic information				D																											E														F
Serial number	Gender	Originating Place	grade	d1	d2	d3	d4	d5	d6	d7	d8	d9	d10	d11	d12	d13	d14	d15	d16	d17	d18	d19	d20	d21	d22	d23	d24	d25	d26	d27	e1	e2	e3	e4	e5	e6	e7	e8	e9	e10	e11	e12	e13	e14	f1	f2	f3	f4	f5
1	1	1	3	1	1	1	1	1	1	1	1	1	1	1	1	1	1	1	1	1	1	1	1	1	1	1	1	1	1	1	1	1	1	5	4	5	3	1	4	5	1	1	4	1	3	4	3	5	3
2	2	1	1	2	3	4	3	3	3	3	2	2	3	4	3	3	4	3	3	3	3	4	3	3	2	3	4	3	2	2	3	4	3	2	2	1	3	4	1	2	5	5	2	4	2	3	1	2	2
3	1	1	3	1	2	1	1	1	1	2	1	1	1	1	1	1	1	1	1	1	1	1	1	1	1	1	1	1	1	1	1	2	2	5	4	4	5	1	4	5	2	2	4	2	3	3	3	3	3
4	1	1	1	3	5	4	2	5	4	4	3	2	3	4	2	4	3	2	4	3	2	4	5	4	3	3	3	2	4	5	4	3	2	4	3	4	3	4	3	3	3	3	4	3	2	1	2	2	1
5	1	2	3	2	2	2	2	1	1	3	2	2	1	1	1	1	1	1	1	1	1	1	1	1	1	1	1	1	1	1	3	2	1	5	5	5	2	1	5	5	1	4	5	1	5	5	5	5	5
6	2	1	1	4	3	2	2	3	1	2	2	3	2	3	4	5	2	3	1	3	1	2	1	1	3	1	2	2	1	1	4	3	4	1	2	1	2	4	2	3	4	4	2	4	3	3	3	1	3
7	1	2	3	1	2	2	2	1	1	1	1	1	1	2	2	2	1	2	1	1	1	2	1	2	1	1	1	2	1	1	1	1	2	4	5	4	4	1	5	4	2	2	4	2	4	4	4	4	4
8	1	1	3	2	2	2	2	2	1	2	1	1	1	1	1	1	1	1	1	1	1	1	1	1	1	1	1	1	1	1	1	1	1	5	5	5	5	3	5	5	5	5	5	5	5	5	5	5	5
9	2	2	1	4	4	3	4	4	3	4	3	5	1	3	1	4	5	2	2	3	4	1	5	3	2	4	2	4	4	5	2	2	3	4	4	4	3	3	4	3	4	5	3	3	2	2	1	1	2
10	1	1	1	2	2	2	2	2	2	2	2	2	2	5	3	4	2	2	2	2	2	2	3	2	2	2	2	2	2	2	1	2	2	5	5	4	5	2	4	4	2	2	4	2	2	2	3	3	3
11	1	1	3	1	2	1	2	1	1	1	1	2	1	2	1	1	1	1	1	1	1	1	1	1	1	2	1	1	1	1	2	3	3	2	2	3	3	3	2	2	4	3	2	4	4	4	5	5	5
12	1	1	3	1	1	1	1	1	1	1	1	1	1	1	1	1	1	1	1	1	1	1	1	1	1	1	1	1	1	1	1	1	1	4	1	4	3	3	3	3	3	3	3	3	4	4	4	4	4
13	1	2	3	1	1	1	1	1	2	2	1	1	1	1	2	1	1	2	2	1	1	1	1	1	1	1	1	1	1	1	2	1	2	5	5	5	4	2	4	4	1	1	3	3	2	2	2	2	3
14	2	1	3	2	2	1	1	2	2	1	1	2	1	1	1	1	2	2	1	1	2	1	1	1	1	1	1	1	1	2	2	1	2	5	4	4	5	2	3	4	2	2	2	4	3	3	4	4	3
15	1	2	1	2	1	2	1	1	1	1	1	1	1	1	1	1	1	3	1	1	2	1	1	2	2	1	1	3	1	1	3	3	2	4	5	4	4	2	3	4	1	1	3	4	3	4	4	3	5
16	2	1	2	1	1	2	1	1	1	1	2	1	1	1	1	1	1	1	1	1	1	1	1	1	1	1	1	1	1	1	2	2	1	2	2	2	1	1	4	2	1	2	4	1	3	3	3	2	3
17	2	2	1	2	2	2	2	2	2	1	2	3	1	2	1	1	1	2	2	2	2	1	1	1	2	1	1	2	1	2	4	2	2	4	4	4	2	2	2	1	4	2	2	4	3	3	2	2	3
18	1	1	2	1	2	1	1	1	2	1	2	1	1	1	3	1	2	2	2	1	2	1	1	2	2	2	1	2	1	1	4	2	4	4	4	3	3	2	4	2	2	5	3	2	3	2	2	5	4
19	1	1	3	2	2	2	2	1	1	1	2	2	1	1	1	1	1	1	2	2	2	1	1	1	2	1	1	2	1	1	2	1	2	4	4	4	3	2	4	3	2	3	4	2	3	3	3	4	3
20	2	1	1	3	2	2	3	2	3	3	4	1	3	4	1	3	1	4	2	3	4	3	3	3	1	3	3	3	4	4	2	2	2	4	2	2	2	2	2	1	2	2	2	2	2	1	2	2	3
21	1	2	1	2	1	1	1	3	1	3	3	1	1	5	5	5	3	3	1	1	1	2	1	2	1	4	2	1	3	1	3	4	3	1	1	2	1	4	2	1	4	3	4	2	2	2	2	3	1
22	1	1	3	2	1	1	2	2	1	1	1	2	1	1	1	1	2	2	2	1	1	1	1	2	1	1	1	1	1	1	2	3	2	4	5	5	4	3	4	4	2	2	4	5	5	3	5	5	5
23	2	1	1	4	3	3	3	3	3	3	3	4	3	4	4	5	3	3	3	4	3	3	4	3	3	3	3	3	4	3	4	4	4	4	2	2	2	2	2	2	4	4	3	4	3	3	2	3	1
24	1	1	3	2	1	1	1	1	2	1	1	2	1	1	1	2	2	1	1	2	2	2	1	2	1	2	1	1	1	1	4	2	3	4	4	4	5	3	4	4	2	4	4	2	4	4	3	4	5
25	2	2	3	2	1	2	2	2	2	1	2	2	1	1	1	2	1	2	1	2	1	1	1	1	1	1	2	2	1	1	2	3	2	4	4	5	4	2	4	4	3	3	3	4	4	3	5	4	4
26	1	1	1	3	2	3	3	2	2	2	2	4	3	1	3	2	5	3	2	3	3	3	3	3	3	2	3	3	1	1	4	2	4	2	2	4	2	3	4	2	3	4	2	2	3	4	4	3	2
27	2	2	1	4	5	3	4	3	3	4	4	3	3	4	3	4	3	3	4	3	3	4	4	5	3	4	4	2	3	3	4	4	3	3	4	4	5	2	4	1	4	4	3	2	2	1	2	2	1
28	1	1	1	2	3	2	3	3	2	1	3	2	4	5	3	4	3	3	2	3	2	4	5	2	2	1	3	2	3	2	4	4	4	3	2	4	2	2	2	2	5	5	2	4	3	2	4	3	2
29	2	1	3	1	1	2	2	1	2	2	2	1	1	1	1	2	2	2	1	1	2	1	1	1	1	2	2	5	5	3	2	1	2	4	5	4	4	2	5	4	2	1	5	1	3	3	3	3	3
30	2	2	1	2	2	2	3	4	3	3	4	3	2	2	3	5	3	3	2	3	2	3	3	3	3	3	3	3	3	2	4	5	4	2	2	1	3	4	2	1	4	4	3	4	2	2	2	1	2
31	1	1	1	4	5	4	3	3	4	3	3	4	3	5	3	3	3	4	3	3	3	3	4	4	4	3	3	4	4	3	4	4	3	3	3	2	3	2	3	3	3	3	2	4	3	2	3	3	3
32	2	2	1	2	3	3	4	3	1	4	4	4	2	4	5	5	2	3	2	4	3	4	4	3	3	2	2	3	4	1	3	2	4	4	4	5	4	3	4	4	4	5	2	3	1	1	2	2	1
33	2	1	1	3	3	4	3	2	3	1	2	3	1	1	3	4	2	3	2	2	3	4	5	2	3	2	4	2	2	3	4	4	4	3	3	4	2	4	4	2	4	5	2	4	3	2	2	3	3
34	1	1	1	2	3	3	3	2	2	1	2	3	1	1	1	1	2	3	3	3	3	3	1	1	5	1	3	3	1	1	4	3	5	3	3	3	3	2	4	3	3	5	1	2	3	3	3	3	2
35	2	2	2	3	2	1	1	5	3	1	1	2	1	4	2	1	1	2	3	3	1	1	1	1	1	1	2	3	2	1	4	2	4	4	4	4	4	2	4	4	4	4	4	4	3	3	3	4	3
36	2	1	3	1	1	1	1	1	2	1	1	1	1	1	1	1	1	1	2	1	1	1	1	1	1	1	1	1	1	1	1	1	2	2	2	2	2	2	4	1	2	2	2	2	4	3	4	3	4
37	2	2	1	4	4	4	4	3	2	3	3	3	4	4	5	5	4	4	4	3	4	4	5	2	4	4	4	4	4	4	4	4	5	2	3	3	2	3	3	3	4	4	4	3	2	3	3	2	2
38	1	1	1	1	1	4	1	2	2	1	1	2	1	1	1	1	1	1	1	1	2	1	1	1	2	1	2	2	1	2	2	2	4	4	3	4	4	3	5	2	2	4	4	4	4	4	4	5	5
39	2	2	2	1	1	2	3	3	2	1	2	2	1	1	1	1	1	1	2	2	2	1	1	1	1	1	1	2	1	1	2	1	2	5	4	4	5	2	4	4	2	1	4	2	3	3	3	3	2
40	1	1	1	3	4	3	3	2	3	4	4	2	4	3	4	4	3	4	3	4	4	3	3	3	2	4	2	3	2	4	3	3	4	4	2	2	3	4	2	5	3	3	2	4	3	3	3	1	3
41	1	2	3	2	3	3	3	2	2	1	1	2	2	1	1	1	1	1	2	2	1	1	1	1	2	1	1	2	2	1	2	2	2	4	4	4	2	2	4	3	1	4	3	4	5	5	4	4	4
42	2	1	1	2	2	3	2	2	4	4	4	4	3	4	4	3	3	4	3	3	4	4	3	3	2	4	3	2	3	3	4	4	4	4	4	4	3	3	3	3	3	3	3	3	2	1	2	1	1
43	2	1	2	2	1	3	3	3	4	1	1	1	1	1	1	1	1	2	2	1	1	1	1	1	1	1	1	1	1	1	2	1	3	5	4	4	5	2	4	4	2	3	5	3	4	5	4	5	4
44	1	2	3	1	2	2	2	1	1	1	1	1	1	1	1	1	1	1	1	1	1	1	1	1	1	1	1	1	1	1	2	2	1	4	5	5	4	2	4	4	2	2	4	2	4	4	5	4	4
45	2	1	2	2	1	2	1	2	2	2	2	2	1	1	1	1	1	1	1	1	1	1	1	1	2	1	1	2	1	1	3	2	3	4	4	4	4	3	2	3	4	4	2	3	3	3	3	3	3
46	2	2	1	3	3	4	4	3	3	3	2	3	3	1	3	3	4	2	4	2	4	4	4	3	2	3	3	3	4	4	4	2	4	3	3	3	2	3	3	3	4	4	2	4	3	2	2	2	2
47	1	1	1	3	3	4	4	4	3	2	3	3	4	4	3	3	3	3	4	4	3	3	3	5	3	3	3	2	3	3	2	2	2	2	3	3	2	2	2	2	2	5	2	5	2	2	1	2	2
48	2	2	1	2	3	3	2	4	4	4	4	3	3	3	4	4	3	3	4	4	3	3	3	4	4	3	5	3	2	3	4	4	5	2	1	2	3	4	2	2	4	5	4	3	3	3	2	2	2
49	1	2	1	2	2	4	4	3	2	3	3	4	4	5	3	3	3	3	3	3	3	2	3	3	3	3	3	4	3	3	4	3	3	2	2	2	2	3	2	2	3	4	3	3	3	2	3	2	3
50	2	1	1	2	1	1	2	1	3	1	1	1	1	1	1	1	2	2	1	1	1	1	1	1	1	1	3	2	2	1	4	4	4	4	3	3	2	4	3	1	4	4	2	4	3	3	3	3	3
51	1	2	3	4	2	4	2	2	1	1	3	2	1	1	1	2	2	2	2	1	1	2	1	1	3	1	1	1	2	1	4	4	4	4	4	5	4	1	4	4	4	4	2	4	3	3	4	5	3
52	1	1	3	1	1	1	1	2	2	1	2	2	1	1	1	1	1	2	1	1	1	1	1	1	1	1	1	1	1	1	4	2	2	3	4	4	4	3	3	3	3	4	4	4	2	3	2	2	2
53	2	1	3	2	2	1	2	1	1	2	1	2	1	1	1	2	1	1	2	2	2	1	1	1	1	1	1	1	1	1	2	3	2	4	4	4	4	3	4	4	4	4	4	2	4	4	4	4	4
54	1	1	3	1	1	1	1	2	2	2	2	2	1	1	1	1	1	1	1	2	1	1	1	1	1	1	1	1	1	1	1	1	1	5	4	5	4	1	5	4	1	1	5	1	5	5	5	5	1
55	2	2	1	4	3	3	3	5	5	3	3	3	4	3	3	4	2	2	4	4	5	3	3	3	4	4	3	3	4	3	3	4	5	1	2	1	2	4	2	1	4	4	2	5	1	2	3	2	2
56	2	1	1	4	5	2	1	1	4	1	1	3	1	1	1	1	2	1	4	3	2	1	1	3	1	1	3	5	1	1	5	3	2	3	5	4	5	2	3	1	3	5	4	1	2	3	1	4	2
57	1	2	3	1	1	1	1	1	1	1	2	2	1	1	1	1	1	1	2	2	2	2	1	1	2	1	1	2	1	2	1	1	1	5	4	5	4	1	5	5	1	1	4	1	4	3	4	5	5
58	2	1	3	2	1	1	1	2	1	1	1	2	1	1	2	1	2	1	1	2	1	1	1	2	1	2	2	1	2	1	2	1	2	5	4	5	3	2	4	4	2	2	4	2	3	4	5	4	5
59	1	1	1	3	4	4	4	2	2	3	2	3	1	1	1	1	1	2	2	2	3	1	1	2	2	1	1	4	1	1	4	3	4	3	4	4	4	3	4	3	4	4	4	4	3	3	2	3	2
60	2	1	1	1	4	2	3	4	2	4	4	2	3	3	3	2	4	3	3	3	4	4	3	3	3	4	3	2	4	3	4	2	4	2	4	4	4	4	4	4	4	2	4	2	4	2	3	2	2
61	1	2	3	3	2	2	3	2	2	1	2	2	1	1	1	1	1	2	2	1	1	3	2	2	2	1	1	3	3	1	4	3	4	4	2	4	4	2	4	2	4	4	2	3	3	1	2	3	2
62	2	2	1	3	4	3	3	3	2	2	3	3	2	4	4	5	3	2	3	3	2	3	3	3	3	2	3	3	2	3	4	3	4	2	2	3	2	3	4	1	4	4	3	4	2	2	3	4	2
63	2	1	3	3	2	2	2	2	2	1	1	2	1	1	1	1	2	2	2	2	1	1	1	1	2	1	2	2	1	1	4	2	2	4	4	4	3	3	4	4	2	3	4	2	4	4	4	4	4
64	1	2	3	1	1	1	1	1	3	3	3	3	3	3	3	3	1	3	3	3	3	3	3	2	3	1	2	2	2	1	3	3	3	3	3	3	3	3	3	2	2	2	2	2	4	2	4	2	3
65	2	1	1	3	3	4	3	3	4	3	3	3	3	4	3	4	3	3	3	5	3	4	2	3	3	3	4	3	3	4	3	3	3	3	3	3	3	3	3	3	3	3	3	3	1	2	2	1	3
66	1	2	1	2	2	3	2	2	3	2	2	2	2	2	2	2	2	2	2	2	2	2	2	2	3	2	2	2	2	2	3	4	4	3	3	3	2	3	2	2	3	4	4	4	2	1	2	1	1
67	2	1	3	1	1	1	1	1	1	1	1	1	1	1	1	1	1	1	1	1	1	1	1	1	1	1	1	1	1	1	2	2	2	4	3	4	4	3	4	4	2	4	3	2	3	3	3	3	3
68	2	2	1	2	3	3	3	3	3	3	3	3	3	4	4	4	3	3	3	4	2	3	4	4	3	4	2	3	4	2	4	4	3	4	4	4	3	3	4	4	4	4	4	3	2	1	2	2	1
69	1	1	1	3	4	3	4	4	3	4	4	3	4	4	4	5	5	3	3	4	4	3	4	3	5	4	3	3	4	4	4	4	4	3	3	3	3	4	3	3	4	4	3	4	3	2	3	2	2
70	2	2	1	2	3	4	2	1	2	2	3	3	1	1	1	4	3	3	4	3	1	1	1	3	3	3	3	3	3	1	4	4	4	4	4	4	4	4	4	4	4	4	4	4	1	2	1	2	3
71	1	1	3	2	2	2	2	2	2	2	2	3	1	1	1	1	1	1	1	1	1	1	1	1	1	1	1	2	1	1	2	3	4	4	4	4	3	3	4	3	3	4	4	4	4	3	4	4	3
72	2	1	3	2	1	1	2	1	2	1	2	1	2	1	1	1	1	2	2	1	2	1	1	2	1	2	1	1	1	2	4	4	3	4	4	4	3	3	4	4	3	4	4	3	3	4	3	4	3
73	2	1	3	2	2	4	3	2	1	1	2	3	1	1	1	1	2	2	2	1	2	3	1	2	3	1	1	1	1	1	4	2	2	4	4	4	4	2	4	4	4	4	4	2	4	4	4	4	2
74	1	1	1	1	1	2	1	1	2	1	1	1	1	1	1	1	1	3	1	3	1	1	1	3	1	2	1	2	2	1	4	3	3	3	3	3	3	3	3	3	3	3	2	2	2	3	3	3	3
75	1	1	2	3	3	2	3	2	1	4	4	2	4	4	1	3	3	4	4	1	4	4	3	4	2	4	4	3	3	4	4	4	3	4	4	4	4	4	4	3	4	4	3	3	2	1	1	3	2
76	1	2	1	4	5	4	5	4	5	4	5	5	5	4	3	3	3	3	4	3	3	3	2	3	3	3	3	3	3	4	1	3	3	4	4	4	4	4	3	3	3	4	2	4	1	1	2	2	1
77	2	1	1	3	3	3	3	3	3	3	3	3	3	3	3	3	3	3	3	3	2	2	3	3	2	2	2	3	3	3	2	2	2	4	4	4	3	3	3	3	3	3	3	3	2	2	3	3	1
78	1	1	3	2	2	2	2	3	3	2	2	2	3	3	2	2	3	3	2	3	2	2	2	2	2	2	3	2	2	2	2	4	4	3	3	3	4	4	3	3	4	5	3	3	3	3	2	3	3
79	2	2	3	3	4	2	4	2	1	1	1	2	1	1	1	1	1	3	2	1	1	1	1	1	1	1	1	2	1	1	4	2	1	4	4	4	4	2	4	4	3	4	4	2	3	3	3	4	3
80	1	1	1	1	3	3	3	2	3	4	3	2	3	3	3	4	3	3	2	2	3	3	3	3	2	2	2	2	4	3	2	2	4	3	3	3	3	3	3	3	4	4	3	4	3	3	3	2	2
81	2	1	3	2	1	2	1	2	5	1	2	2	1	1	1	1	1	1	1	2	1	1	1	1	2	1	1	2	1	1	4	4	4	4	4	4	4	4	4	2	4	4	2	4	3	3	2	3	3
82	1	1	1	1	1	3	1	1	1	1	1	1	1	1	3	1	1	1	2	1	3	1	1	1	2	1	1	1	1	1	4	3	4	2	1	4	4	3	3	3	4	4	2	4	3	3	3	3	2
83	2	2	2	2	1	2	1	2	1	1	1	1	1	3	1	1	1	1	3	2	1	1	1	1	1	1	1	2	1	1	4	4	4	2	4	3	2	3	2	3	4	4	2	4	2	2	3	2	2
84	1	1	3	2	2	2	2	2	2	3	2	2	2	1	1	1	2	2	2	3	1	1	1	2	2	1	1	2	2	1	2	1	2	5	4	5	5	1	4	5	3	2	4	2	3	3	3	2	4
85	2	2	2	2	3	3	2	1	2	2	3	3	2	3	3	4	2	2	4	4	2	2	3	2	3	3	3	3	3	3	4	2	2	4	4	4	4	4	4	4	4	3	4	3	3	3	4	4	3
86	2	1	3	2	2	2	4	2	2	1	1	2	2	1	1	1	1	1	2	1	2	1	1	1	1	1	1	1	1	1	2	1	2	5	5	4	5	2	5	4	3	2	4	2	4	5	4	3	4
87	2	1	3	2	2	2	2	1	1	1	1	1	1	1	1	1	1	1	1	1	1	1	1	1	1	1	1	1	1	1	2	2	2	5	4	5	4	2	4	5	2	1	4	2	4	3	3	3	4
88	1	2	1	3	3	3	3	3	3	2	3	3	2	2	3	3	3	3	3	3	1	1	1	3	3	3	3	3	3	3	4	4	4	4	4	4	3	4	4	3	4	4	4	4	2	3	2	3	3
89	2	1	2	1	1	3	2	1	2	1	1	1	1	1	1	1	1	3	1	1	1	1	1	1	3	1	3	3	1	1	4	4	3	3	3	4	3	3	4	3	4	4	3	4	4	3	4	3	3
90	2	1	3	3	3	3	3	1	1	1	3	1	1	1	1	1	1	1	1	3	1	1	1	1	1	1	1	1	1	1	3	1	1	4	4	4	4	3	4	3	1	4	4	2	4	4	4	4	4
91	1	1	1	2	5	4	5	3	3	5	4	4	5	4	3	3	3	2	3	4	3	3	3	4	3	3	4	3	3	4	4	4	4	1	2	1	2	4	2	3	4	4	2	5	1	3	1	1	2
92	1	2	1	2	3	2	3	3	5	3	3	2	3	3	2	3	3	2	3	3	1	3	3	3	2	3	3	3	1	3	4	4	4	1	2	2	2	4	2	2	4	4	4	4	2	2	2	2	2
93	2	1	1	2	2	2	1	2	2	3	3	3	1	2	1	1	1	1	3	2	1	1	1	1	2	1	1	2	1	1	5	4	4	3	2	2	3	2	1	2	3	5	2	2	3	3	2	2	3
94	2	2	2	2	1	2	2	2	2	1	2	2	1	1	1	4	1	1	2	1	1	1	1	1	2	1	2	1	1	1	2	2	2	4	4	4	2	2	4	2	2	4	2	2	3	3	2	3	3
95	1	1	3	2	1	2	1	3	2	1	1	3	1	1	3	1	1	2	3	3	1	1	1	1	2	1	1	2	1	1	3	2	4	4	3	3	3	4	4	2	3	4	4	2	3	2	3	3	3
96	2	2	3	1	1	1	1	2	1	1	2	2	1	1	2	1	1	1	2	2	1	1	1	1	1	1	1	1	1	1	3	2	3	4	4	4	4	2	3	3	2	4	4	3	3	3	3	4	3
97	1	1	3	2	2	1	1	1	1	1	1	1	1	1	1	1	1	1	1	2	1	1	1	1	1	1	1	2	1	1	4	2	2	4	4	4	4	2	4	4	4	4	4	2	4	5	4	3	4
98	2	2	3	3	1	1	1	2	2	5	3	2	1	1	1	1	1	1	1	1	1	1	1	1	1	1	1	1	1	1	3	3	2	5	4	5	4	3	4	4	3	2	4	2	3	3	4	3	4
99	2	1	1	2	2	2	2	2	3	3	2	3	2	1	2	3	2	2	2	2	1	1	1	1	2	2	1	1	2	1	4	3	4	3	4	3	3	2	3	2	4	4	4	3	2	3	2	2	3
100	2	1	1	3	2	2	3	1	2	1	3	3	2	3	3	4	1	2	1	3	1	2	2	2	3	1	3	4	1	2	4	4	4	3	2	3	3	4	3	2	5	5	3	4	2	3	3	2	2
101	1	1	1	1	2	2	2	2	2	2	2	3	2	1	2	2	2	2	2	2	2	1	1	1	3	1	2	3	2	3	3	3	4	4	4	2	2	4	2	4	2	4	3	3	2	2	1	2	3
102	2	1	2	1	1	2	3	1	2	1	1	2	1	1	2	1	1	2	1	1	2	1	1	1	2	1	2	1	1	1	1	2	2	4	4	2	4	2	4	3	2	4	2	2	2	3	3	2	3
103	2	1	3	2	1	3	3	1	2	1	1	2	1	1	1	1	1	1	2	1	1	1	1	1	1	1	1	1	1	1	4	3	4	4	4	4	4	2	4	2	2	4	4	1	4	4	4	4	3
104	1	2	3	3	2	2	1	3	1	1	2	1	1	1	1	1	1	2	2	2	1	1	1	1	1	1	2	2	1	1	2	1	2	5	4	5	3	2	4	4	2	2	5	1	3	3	3	4	4
105	2	1	1	3	3	3	3	2	2	2	2	2	3	1	4	4	3	2	3	3	2	2	2	2	3	2	2	2	2	2	4	2	3	4	4	4	3	2	4	4	3	4	4	2	3	2	3	2	1
106	2	1	3	1	1	1	1	1	1	1	1	1	1	1	1	1	1	1	1	1	1	1	1	1	1	1	1	1	1	1	1	1	1	5	4	5	4	1	3	3	1	1	4	1	4	4	4	4	4
107	2	1	1	2	2	2	2	2	3	2	3	3	2	2	3	5	3	3	2	2	2	2	3	2	2	1	2	2	3	2	4	2	4	4	4	4	3	3	4	3	3	4	4	4	2	2	2	4	2
108	1	1	2	1	1	1	1	3	3	2	3	2	1	1	1	1	1	1	2	1	1	1	1	1	3	1	1	1	1	1	3	3	4	4	4	4	3	3	4	4	3	3	2	2	3	3	3	3	3
109	2	1	1	1	1	4	2	2	2	1	1	3	1	1	1	2	1	1	3	1	1	1	1	1	3	1	1	4	1	1	4	4	4	3	3	3	3	3	3	3	3	3	3	3	3	3	3	3	3
110	1	1	3	1	1	1	3	1	1	1	2	3	1	1	1	1	1	1	1	1	1	1	1	1	1	1	1	2	1	1	1	1	1	1	4	1	1	1	1	4	1	1	4	4	5	5	5	5	5
111	1	2	2	3	4	3	3	3	3	1	2	3	2	3	5	5	3	3	2	3	2	3	2	2	3	2	2	3	3	3	3	2	3	4	5	4	4	2	4	4	2	3	4	2	2	2	3	3	3
112	2	1	1	2	1	1	1	1	5	3	1	1	3	1	2	1	1	3	3	3	4	1	1	1	1	1	1	3	1	1	4	4	4	2	2	2	4	2	3	3	5	5	3	4	3	3	2	3	2
113	2	1	2	3	3	2	3	2	3	2	3	3	2	1	1	3	2	3	3	2	1	3	1	1	1	1	2	3	2	1	3	4	2	4	4	2	2	4	2	2	4	2	2	2	3	2	3	3	3
114	1	2	2	1	1	1	1	1	1	1	1	1	1	1	1	1	1	1	1	1	1	1	1	1	1	1	1	1	1	1	1	1	1	4	4	4	4	1	4	4	1	1	4	1	5	5	5	5	5
115	2	1	1	3	2	3	1	3	2	2	2	2	2	3	4	4	4	3	3	3	2	3	3	3	3	3	2	2	3	1	3	3	3	3	3	4	3	2	4	3	2	4	2	2	3	3	3	3	3
116	1	1	2	2	2	4	2	3	3	3	3	5	3	3	3	3	3	3	2	1	3	3	3	3	2	1	3	3	3	1	3	4	3	2	1	2	1	5	2	2	4	4	2	4	2	3	1	2	3
117	2	2	3	2	1	2	2	2	2	1	2	1	1	1	1	1	1	2	1	2	1	1	1	1	1	1	2	2	1	1	2	1	1	1	1	1	1	1	1	4	2	4	4	4	4	4	4	4	4
118	2	1	1	4	3	2	4	2	2	1	2	3	1	1	4	1	1	2	1	2	1	1	1	1	3	1	1	3	5	5	3	2	2	4	4	2	2	2	2	2	4	4	2	2	2	3	2	2	1
119	1	2	1	4	4	3	5	2	3	4	5	4	2	2	4	5	3	2	3	2	3	3	4	2	4	1	1	1	3	1	5	5	5	3	3	4	2	4	2	3	4	5	3	4	2	2	3	4	2
120	2	1	2	2	2	2	2	2	2	3	3	3	3	3	2	2	2	3	2	2	2	3	3	3	3	3	2	3	2	2	2	2	2	4	3	1	4	2	2	2	2	4	4	2	3	3	3	4	4
121	2	1	3	1	1	1	1	1	1	3	3	1	1	1	1	1	1	1	1	1	1	1	1	1	1	1	1	1	1	1	1	1	1	4	5	4	5	1	5	5	1	1	4	1	4	5	3	2	3
122	1	2	1	2	3	3	2	2	3	3	2	2	3	3	3	3	3	2	2	2	3	3	4	4	4	3	3	3	2	2	1	1	1	4	4	4	3	3	4	1	2	4	4	2	3	3	3	2	1
123	2	1	3	1	1	2	1	2	2	1	2	2	1	1	1	1	1	1	1	1	2	1	1	1	1	1	1	1	1	1	3	2	2	4	5	4	4	1	4	5	2	1	4	3	4	4	4	4	3
124	2	1	2	2	1	2	1	1	2	1	1	2	1	1	1	2	1	2	1	1	1	2	1	2	3	1	2	2	1	1	3	4	4	4	4	4	3	2	4	3	1	4	5	2	3	3	2	1	3
125	2	1	2	1	1	2	1	4	3	1	3	3	1	1	1	1	1	1	2	1	2	1	1	1	3	1	1	2	1	1	4	5	4	3	3	3	3	4	3	3	2	4	3	3	3	3	3	3	3
126	2	2	3	3	1	3	1	5	2	4	5	3	1	1	1	1	1	1	1	2	1	1	1	1	3	1	1	1	1	1	2	2	1	4	5	4	5	2	4	5	2	2	4	3	3	4	4	4	5
127	1	1	1	2	2	2	2	2	2	1	2	2	1	1	1	1	1	2	2	1	1	1	1	1	3	1	1	2	1	1	4	4	5	3	3	3	3	3	4	4	4	5	4	4	4	3	3	3	4
128	2	1	3	3	3	3	2	2	2	1	1	1	1	1	1	1	4	1	2	1	1	1	1	1	1	3	1	1	1	1	4	3	3	4	4	4	3	3	4	2	4	4	3	4	3	3	3	3	4
129	1	1	1	3	3	4	3	3	3	2	4	2	3	3	3	4	3	3	3	2	3	3	4	3	2	3	3	3	3	3	4	2	2	4	4	4	4	2	4	4	4	4	4	2	3	2	2	3	2
130	2	2	2	2	1	2	2	1	1	1	1	1	1	1	1	1	2	1	1	1	1	1	1	1	1	1	1	1	1	1	4	3	2	3	3	4	3	4	2	2	4	2	4	3	3	2	2	2	2
131	1	1	3	2	2	2	2	2	1	1	1	1	1	1	1	1	1	1	1	1	1	1	1	1	1	1	1	1	1	1	1	1	1	5	4	5	4	1	5	5	1	1	4	1	5	5	5	5	5
132	1	1	1	3	3	4	5	4	3	5	3	3	3	3	3	3	4	2	2	3	3	4	5	3	3	3	3	2	3	4	4	4	4	1	1	1	2	4	1	1	4	4	2	4	2	2	1	1	1
133	2	1	3	1	1	1	2	1	2	1	2	2	1	1	2	1	2	1	1	2	1	2	2	1	1	2	1	2	1	2	2	2	2	2	2	2	2	2	2	2	2	2	2	2	3	3	4	3	2
134	2	1	1	1	4	3	4	3	3	3	2	3	3	1	3	1	2	3	4	4	4	1	3	3	1	3	3	4	4	4	3	2	4	3	3	4	4	4	4	3	3	4	4	4	3	3	3	3	3
135	1	1	1	3	2	3	2	2	2	2	2	2	2	2	2	2	2	2	2	2	2	2	2	2	2	2	2	2	2	2	3	3	3	3	3	3	3	3	3	3	3	3	3	3	3	2	3	2	3
136	1	2	3	2	2	4	2	3	1	1	1	2	2	2	1	1	1	1	2	5	1	1	1	1	1	1	1	2	1	1	1	2	3	2	3	3	3	2	3	3	3	2	3	3	2	3	3	3	2
137	2	1	1	2	2	2	2	2	2	1	2	2	2	1	1	1	1	1	2	2	1	1	1	1	2	1	2	2	1	2	4	2	2	4	4	4	4	2	2	4	2	2	2	4	3	3	3	1	2
138	2	1	2	2	2	2	1	1	3	1	1	3	1	1	1	1	1	1	1	1	1	1	1	1	1	1	1	1	1	1	1	3	1	4	4	4	4	4	4	4	5	3	5	4	5	5	5	5	5
139	1	2	1	2	1	2	2	2	2	1	3	2	2	4	5	5	3	2	2	2	1	2	3	2	2	2	1	2	2	2	2	2	2	4	3	4	4	4	4	4	2	4	4	3	2	2	1	2	2
140	2	1	1	3	4	3	3	2	2	1	2	3	3	2	2	2	4	3	3	2	4	1	1	1	3	1	1	1	1	1	4	4	4	3	3	3	3	4	3	2	4	4	3	4	3	3	3	3	3
141	1	1	3	1	2	2	2	1	2	1	2	2	1	1	2	1	1	2	2	2	1	1	1	1	2	1	1	2	1	1	3	2	2	5	4	5	4	3	4	3	2	3	4	2	3	3	3	3	3
142	2	1	1	4	4	3	5	3	3	2	5	2	1	1	4	1	3	4	3	1	1	1	1	1	1	1	1	1	1	1	4	4	4	2	4	3	3	2	4	2	2	5	4	2	3	3	4	4	2
143	2	1	3	1	1	3	1	1	1	1	1	2	1	1	2	1	1	1	2	2	1	1	1	1	1	1	2	2	1	1	1	1	1	4	5	5	5	3	4	3	1	4	3	2	4	4	4	5	4
144	2	1	1	3	3	4	2	3	2	1	1	4	1	1	2	1	1	2	2	4	2	1	1	1	1	1	2	3	1	1	2	2	4	2	2	3	2	4	2	2	4	4	2	4	3	2	4	3	2
145	2	2	1	2	2	2	2	2	2	2	2	2	2	2	2	2	2	2	2	2	2	2	2	2	2	2	2	2	2	2	4	4	4	4	4	4	4	4	4	4	4	4	4	4	3	3	3	3	3
146	1	1	1	2	2	3	3	3	2	3	2	2	3	3	3	3	3	3	3	3	2	2	2	3	3	2	2	3	2	2	2	3	4	3	2	4	4	4	3	3	2	4	4	3	3	2	3	3	2
147	2	1	1	1	2	1	2	2	2	2	1	2	1	1	1	1	1	2	2	2	1	1	1	1	1	1	2	2	1	1	4	3	4	4	4	4	4	4	4	5	2	4	4	4	4	1	2	2	1
148	1	2	2	1	1	2	1	1	2	1	2	3	1	1	1	1	1	1	2	2	1	1	1	1	1	1	2	2	1	1	4	4	4	3	3	3	3	3	3	3	3	3	3	3	3	3	3	3	3
149	2	1	1	2	4	2	3	2	2	3	3	4	3	3	4	3	3	3	3	2	3	3	4	3	3	3	4	2	3	3	2	2	4	3	3	3	2	2	3	3	2	4	2	2	2	2	3	3	1
150	2	1	3	2	1	3	3	3	5	1	1	1	1	1	1	1	1	1	1	1	1	1	1	1	4	1	1	1	3	1	1	1	3	3	3	5	2	4	4	3	1	4	3	3	4	3	5	4	2
151	1	1	3	3	3	2	3	2	3	2	1	2	1	1	1	1	2	1	2	2	2	2	1	1	2	1	1	2	1	1	2	1	2	5	4	5	4	1	4	4	2	1	4	2	2	3	2	3	3
152	1	2	1	2	2	2	1	1	2	2	2	2	2	1	1	1	2	2	2	2	2	2	1	1	2	1	2	2	1	1	4	4	4	4	4	4	3	4	2	4	4	4	2	2	4	3	3	2	2
153	2	1	3	1	1	2	2	1	2	1	1	3	1	1	3	1	1	2	2	3	2	2	1	1	1	1	2	2	1	2	3	2	3	5	5	4	4	3	4	5	2	3	3	4	3	3	3	3	3
154	1	2	3	1	1	3	1	2	2	1	1	3	1	1	1	1	1	1	1	1	1	1	1	1	1	1	1	1	1	1	3	3	3	3	3	3	3	3	3	3	3	3	3	3	3	3	4	2	3
155	2	2	1	1	2	2	2	4	4	5	2	4	1	1	1	2	1	2	3	3	1	1	1	1	1	1	1	3	1	1	4	4	4	2	2	4	2	4	2	3	4	5	2	5	2	3	3	1	2
156	1	1	1	2	2	2	1	2	2	1	1	2	2	1	1	1	2	2	2	1	1	1	1	2	2	1	2	2	2	1	4	4	4	4	4	4	4	4	4	3	3	4	3	3	3	3	3	4	3
157	2	1	3	4	1	1	1	1	1	1	1	1	1	1	1	1	1	1	1	1	1	1	1	1	1	1	1	1	1	1	1	1	1	5	4	4	5	1	3	5	1	1	4	1	3	3	3	3	3
158	1	2	1	2	2	3	2	3	2	1	1	3	1	1	1	1	2	1	1	1	2	1	1	1	3	1	2	3	2	1	3	3	3	3	3	3	3	3	3	3	3	4	3	3	3	3	4	4	3
159	2	1	1	3	3	4	3	2	2	3	3	3	3	3	4	3	2	3	3	3	3	3	2	3	3	3	2	2	2	2	2	2	4	4	3	5	3	3	3	3	3	3	3	3	3	3	3	3	3
160	1	2	1	4	4	4	4	2	2	1	3	3	2	1	2	5	2	1	1	2	1	1	1	1	3	1	1	1	1	1	4	2	4	2	2	2	4	2	4	3	4	4	4	4	3	3	3	3	2
161	2	2	1	3	2	3	4	3	2	1	2	3	2	1	1	1	1	2	1	1	1	1	1	1	2	1	1	2	2	1	4	5	4	4	3	4	4	4	4	3	4	4	4	5	2	2	1	3	3
162	2	1	1	2	2	1	2	1	1	1	1	1	1	1	4	5	1	2	3	4	1	1	1	1	1	1	1	1	1	2	3	4	4	3	3	4	4	2	4	3	3	4	4	2	3	3	2	2	2
163	1	2	2	1	1	1	1	1	1	1	1	1	1	1	1	1	1	1	1	1	1	1	1	1	1	1	1	1	1	1	2	2	2	5	4	5	4	1	4	5	1	1	4	1	5	5	3	3	3
164	2	1	3	2	1	2	2	2	2	1	1	1	1	1	1	1	1	2	2	2	1	1	1	1	1	1	1	2	2	2	2	2	2	2	4	4	4	4	4	4	4	4	4	4	3	3	3	3	4
165	1	1	3	1	2	2	1	2	1	2	1	2	1	1	2	1	2	1	1	2	2	1	1	1	2	2	1	1	1	2	2	2	2	2	2	2	2	2	2	2	2	2	2	2	3	2	4	3	4
166	2	2	1	2	4	4	4	4	4	4	4	3	2	2	4	4	4	2	4	2	4	4	4	4	4	2	2	2	2	2	4	2	4	4	2	4	4	2	4	2	2	2	2	2	2	2	2	4	2
167	1	1	1	2	2	4	1	1	5	1	1	2	1	1	5	5	1	2	2	3	2	1	1	1	4	1	3	3	1	1	2	1	4	5	4	4	4	4	4	4	4	4	4	3	2	1	2	3	2
168	2	1	1	3	3	3	4	3	3	3	2	2	2	3	3	4	3	3	3	3	3	3	3	4	4	5	3	3	3	3	2	2	2	2	2	2	2	2	2	2	2	2	2	2	3	3	3	4	2
169	1	2	3	2	2	2	2	2	2	2	1	2	1	1	2	2	2	1	2	2	2	2	2	2	2	2	2	2	2	2	2	2	2	5	4	5	3	2	4	5	2	2	3	2	2	2	2	2	2
170	1	1	2	2	2	2	2	2	2	1	2	2	1	1	1	2	1	1	1	1	1	1	1	1	2	1	1	2	1	1	2	3	2	3	3	4	3	3	3	2	4	4	3	4	3	3	3	3	2
171	2	1	1	2	3	3	3	3	2	4	3	3	3	4	4	5	3	4	3	3	3	3	3	3	3	3	3	3	3	3	3	2	2	4	4	4	4	4	4	4	2	4	3	3	3	4	3	3	2
172	1	2	3	1	2	1	1	1	1	1	2	5	1	1	1	1	1	2	2	2	1	1	1	1	1	1	1	1	1	1	2	4	4	4	5	4	5	4	4	4	4	5	4	4	5	5	4	5	5
173	2	1	1	3	3	4	3	1	2	1	3	3	1	1	1	1	2	4	3	4	3	4	1	2	3	1	2	1	1	1	4	4	4	3	3	3	3	4	4	3	4	5	3	4	2	3	3	3	2
174	2	2	2	1	1	2	2	1	3	1	3	1	3	1	1	1	1	1	2	1	1	1	1	1	3	1	3	1	1	1	3	3	2	5	5	4	5	3	4	4	3	2	5	2	2	4	2	3	3
175	1	1	1	2	2	1	1	2	1	1	2	2	1	1	1	1	1	2	2	2	2	1	1	1	3	1	1	2	1	1	3	2	2	5	5	4	4	3	4	5	2	3	5	2	5	3	4	4	2
176	2	2	2	3	3	3	3	1	1	1	2	1	1	3	3	3	1	2	2	3	1	1	3	2	1	1	2	2	1	1	1	1	1	1	1	1	3	2	2	2	4	2	2	4	2	3	3	2	5
177	2	2	1	2	1	2	2	2	2	1	1	1	1	1	2	1	2	2	3	3	1	1	1	1	2	1	1	1	2	1	4	4	4	3	3	4	3	3	4	3	4	4	4	4	3	2	1	1	1
178	1	1	3	2	1	1	2	2	1	1	1	2	1	1	1	1	1	1	2	2	1	1	1	1	1	1	1	1	1	1	2	4	2	2	4	2	2	2	4	2	4	2	2	4	4	5	4	4	4
179	1	1	3	2	1	3	3	3	2	1	2	3	1	1	1	4	1	2	2	2	2	3	1	1	2	1	2	2	1	1	4	4	3	4	3	3	3	4	3	3	3	4	3	3	3	3	4	3	3
180	2	2	3	1	1	1	1	2	1	2	1	1	1	2	1	1	1	3	1	1	2	1	2	1	1	2	1	1	2	1	1	1	1	5	4	5	4	1	5	5	1	1	4	1	3	4	5	3	2
181	2	1	1	2	2	3	3	2	2	3	3	4	3	1	2	3	2	2	3	3	2	2	4	3	3	2	4	3	4	4	2	2	2	2	1	2	1	3	3	2	2	2	2	3	2	2	1	3	5
182	1	2	1	3	3	3	4	2	3	3	3	3	4	3	2	2	2	3	3	3	4	3	3	2	3	2	3	2	3	3	4	4	2	2	2	2	4	4	2	2	4	2	2	2	3	3	2	3	3
183	2	1	1	1	1	2	1	1	1	1	2	2	1	1	1	1	1	2	2	3	1	1	1	1	2	1	3	2	2	2	4	3	4	3	4	4	4	2	4	4	4	4	3	2	4	3	2	4	4
184	1	1	1	3	3	4	4	4	3	4	5	3	3	5	3	4	2	2	2	3	1	2	2	2	3	2	2	2	3	2	4	3	4	2	4	5	4	1	4	4	4	5	5	5	3	2	3	2	2
185	2	2	1	2	2	2	3	2	2	4	4	3	2	2	4	4	3	2	4	3	1	2	3	3	5	3	2	2	3	1	2	4	3	4	4	3	3	3	3	2	2	4	4	4	2	1	2	1	2
186	1	1	1	2	2	2	2	4	5	4	3	3	3	4	4	2	3	2	3	3	3	3	3	2	4	2	3	3	2	2	1	2	3	2	2	2	1	4	2	2	3	3	2	3	4	4	4	4	4
187	2	2	3	2	2	1	2	2	2	1	1	2	2	1	1	1	2	3	2	2	1	1	2	2	2	2	1	1	1	1	4	2	3	2	2	3	4	3	4	1	4	4	1	2	3	2	2	2	3
188	1	1	1	1	1	2	2	1	1	2	1	1	1	1	1	1	1	1	1	1	2	1	1	1	2	1	1	2	1	1	4	4	3	3	4	4	3	3	4	3	3	4	3	3	3	4	4	5	2
189	2	1	2	1	3	3	3	3	4	1	2	2	2	1	2	2	3	2	3	3	3	3	3	3	2	1	1	1	1	1	3	2	4	4	4	4	4	3	4	4	4	4	4	4	4	4	5	5	5
190	1	2	1	2	3	4	2	3	2	4	3	3	2	1	3	1	1	3	3	4	2	3	1	1	3	1	3	3	2	1	4	4	4	3	3	3	3	2	4	4	4	4	2	3	2	1	2	2	1
191	2	2	1	3	3	3	3	3	3	3	3	3	3	3	3	3	3	3	3	3	3	3	3	2	2	2	2	2	2	3	2	2	2	2	2	2	3	3	2	3	2	3	2	3	4	4	2	2	2
192	1	1	3	1	1	1	1	1	1	1	1	1	1	1	1	1	1	1	1	1	1	1	1	1	1	1	1	1	1	1	1	1	1	5	4	4	5	1	5	4	1	1	4	1	3	4	5	4	3
193	2	1	1	5	4	4	1	5	3	5	4	1	1	1	1	1	1	5	2	2	1	1	1	1	5	1	4	4	3	3	5	5	5	2	2	4	1	5	2	1	4	4	3	4	4	3	1	3	3
194	1	2	1	1	1	2	3	1	1	1	3	2	1	1	1	1	2	3	1	1	1	1	1	1	1	1	1	1	1	1	1	1	1	4	4	4	4	3	4	4	2	4	4	3	4	4	4	3	4
195	2	1	3	2	1	1	1	1	2	1	2	3	1	1	1	1	1	1	2	3	2	1	1	1	3	1	1	3	1	1	3	2	2	5	5	4	4	2	5	4	2	2	4	3	3	3	3	4	3
196	1	1	3	1	1	1	1	1	1	1	1	1	1	1	1	1	1	1	1	1	1	1	1	3	1	1	1	1	1	1	1	1	1	4	5	4	4	1	5	5	1	2	5	2	5	5	5	5	5
197	2	1	3	1	2	2	3	2	1	3	3	1	1	1	1	1	3	2	1	1	1	2	1	2	3	1	1	2	1	1	1	1	1	4	4	4	4	1	4	4	1	4	4	4	4	4	4	4	4
198	1	2	3	1	1	1	1	1	1	1	1	1	1	1	1	1	1	1	1	1	1	1	1	1	1	1	1	1	1	1	1	1	1	4	5	4	4	1	4	4	1	1	4	1	5	5	5	5	5
199	1	1	1	2	2	2	2	2	2	3	3	3	3	3	3	4	2	2	4	3	3	2	1	3	3	3	3	2	2	2	4	4	3	4	4	4	4	4	4	3	3	4	3	4	4	3	3	3	3
200	2	2	3	2	1	2	2	1	2	3	2	1	1	1	1	1	1	2	2	1	2	2	1	1	2	1	1	1	3	1	3	2	1	4	4	4	3	3	4	3	3	4	3	3	4	4	4	4	4
201	1	1	2	1	1	2	2	3	2	3	4	3	2	1	1	1	2	2	2	2	1	1	1	2	1	1	1	2	1	1	3	3	4	3	3	3	3	4	3	3	4	4	4	4	3	4	4	3	3
202	1	1	3	2	1	1	1	1	1	1	1	1	1	1	1	3	1	1	1	1	1	1	1	1	1	1	1	1	1	1	1	1	1	4	5	4	5	1	4	4	1	1	4	1	5	5	5	5	5
203	2	1	3	2	1	1	1	1	1	1	1	1	1	1	1	1	1	1	1	1	1	1	1	1	1	1	1	1	1	1	1	1	1	3	4	3	5	1	5	4	1	1	4	1	4	5	3	4	5
204	1	2	2	1	1	1	1	1	1	1	1	1	1	1	1	1	1	1	1	1	1	1	1	1	1	1	1	1	1	1	4	3	3	4	3	3	3	3	3	3	3	3	3	3	4	3	3	4	5
205	2	2	3	3	2	2	2	2	2	2	2	2	2	2	4	4	3	2	3	2	2	2	2	2	2	2	2	2	2	2	1	1	2	2	2	2	2	2	2	2	2	2	2	2	2	2	2	2	2
206	1	1	3	1	1	1	1	1	1	1	1	1	1	1	1	1	1	1	1	1	1	1	1	1	1	1	1	1	1	1	1	1	1	4	5	4	5	1	5	5	1	1	5	1	4	5	3	4	5
207	1	2	1	1	2	2	2	3	2	3	3	3	4	3	2	2	3	3	3	4	4	3	3	2	2	2	3	3	3	4	2	3	4	2	1	2	1	3	1	1	4	5	2	3	4	3	4	4	2
208	2	1	1	1	1	1	1	1	2	1	1	1	1	1	1	3	2	1	1	2	1	1	1	1	1	1	2	2	1	1	3	3	3	2	1	1	2	3	2	1	4	4	2	4	5	5	4	5	3
209	1	2	3	1	1	1	1	1	1	1	1	1	1	1	1	1	1	1	1	1	1	1	1	1	1	1	1	1	1	1	1	1	1	5	5	5	5	1	5	4	1	4	4	1	4	4	4	4	5
210	2	1	2	2	1	1	3	1	1	2	1	1	1	1	1	1	1	1	1	1	1	1	1	1	1	1	1	2	1	1	1	1	1	1	1	1	1	1	1	1	1	1	1	1	5	4	3	5	5
211	1	2	3	1	1	1	1	1	1	1	1	1	1	1	1	1	1	1	1	1	1	1	1	1	1	1	1	1	1	1	3	1	1	5	4	5	4	1	5	5	1	1	4	1	4	4	3	4	3
212	2	1	1	2	3	2	3	3	2	1	2	3	2	3	3	2	2	2	2	3	2	3	1	2	2	2	2	2	2	2	4	4	4	4	4	4	2	4	4	2	4	4	4	4	3	3	4	2	3
213	1	2	1	2	2	2	1	1	2	2	1	2	1	1	1	1	1	1	1	1	1	1	1	2	2	2	1	2	1	1	1	2	2	3	4	4	3	2	4	3	2	3	3	2	3	4	3	4	3
214	2	1	1	1	1	2	2	3	3	3	2	3	1	1	1	1	3	1	2	1	1	1	1	1	1	1	1	3	1	1	2	3	3	2	3	3	3	3	3	1	3	3	3	3	2	3	3	4	3
215	1	2	3	2	2	1	2	1	2	1	2	2	1	1	2	3	2	2	2	3	1	1	3	2	3	2	2	2	3	1	2	2	2	4	4	4	4	2	4	2	3	4	4	2	3	4	4	4	4
216	2	1	1	1	1	3	4	2	2	1	1	4	1	1	1	1	1	2	1	2	1	1	1	1	2	1	1	3	1	1	4	2	4	4	4	4	3	3	4	5	5	5	4	2	2	2	3	3	3
217	1	1	3	1	1	1	1	1	1	1	1	1	1	1	1	1	1	1	1	1	1	1	1	1	1	1	1	1	1	1	1	1	1	4	4	4	5	1	4	5	1	1	4	1	5	5	5	5	5
218	2	1	3	1	1	1	1	2	2	1	1	2	1	1	1	1	1	1	2	1	1	1	1	1	2	1	1	2	1	1	2	4	4	4	4	4	4	2	4	4	3	4	5	3	4	4	4	4	4
219	1	2	1	4	3	3	3	3	3	3	3	3	3	2	2	2	4	3	2	3	2	2	3	3	3	3	3	3	2	1	2	4	3	2	1	4	3	3	4	3	3	4	3	4	3	4	4	3	4
220	2	1	2	2	3	2	3	2	2	2	2	2	3	3	3	2	3	3	2	2	2	3	2	2	2	2	2	2	2	2	2	2	3	3	3	4	4	3	4	4	4	4	2	3	3	3	1	3	1
221	1	1	3	1	1	2	1	3	3	1	3	2	1	1	2	1	1	1	4	1	1	1	1	1	1	1	1	3	1	1	2	1	1	5	4	5	4	2	4	4	3	2	4	1	4	4	4	3	3
222	2	2	3	1	3	2	2	2	1	1	2	2	3	2	2	3	3	2	2	2	3	2	2	1	1	2	3	2	3	3	3	4	3	4	4	4	4	3	4	3	3	4	3	4	4	2	4	4	4
223	2	1	1	3	3	3	4	2	2	2	2	2	3	3	3	4	2	3	3	3	3	4	3	3	3	3	2	2	2	2	4	2	2	3	4	4	3	3	4	4	4	4	3	2	3	3	3	3	3
224	1	2	3	1	1	1	1	2	2	1	1	2	1	1	1	1	1	2	2	1	1	1	1	1	1	1	1	3	1	1	4	4	4	2	3	1	4	1	3	4	1	5	2	2	3	3	3	4	2
225	2	2	3	1	1	1	1	1	1	1	1	1	1	1	1	1	1	1	1	1	1	1	1	1	1	1	1	1	1	1	1	1	1	4	4	4	4	3	3	2	2	2	2	2	4	3	4	3	4
226	2	1	3	1	1	1	1	1	1	1	1	1	1	1	1	1	1	1	1	1	1	1	1	1	1	1	1	1	1	1	1	1	1	5	4	5	4	1	5	5	1	1	4	1	3	4	4	5	5
227	1	2	1	3	3	4	4	3	3	4	4	4	3	3	3	3	4	4	3	3	3	3	3	4	4	3	3	3	3	3	4	4	4	4	4	4	4	4	4	4	4	4	4	4	1	2	1	2	3
228	2	1	1	1	1	1	1	2	3	1	2	3	1	1	1	1	1	1	1	1	1	1	1	1	1	1	1	2	1	1	4	4	4	2	2	2	2	2	2	2	2	4	2	4	3	3	3	2	3
229	1	2	2	1	1	1	1	2	1	1	2	1	1	1	1	1	1	1	1	2	1	1	1	1	1	1	1	1	1	1	1	1	1	2	2	2	2	3	3	3	3	3	3	3	3	3	3	3	3
230	2	1	3	1	1	1	2	1	1	1	1	2	1	1	1	1	1	1	1	1	2	1	1	1	1	1	1	1	1	1	1	1	1	4	5	4	5	1	5	5	1	1	4	1	3	4	5	3	4
231	1	1	2	2	2	2	2	2	2	2	2	2	2	2	2	3	2	2	2	2	2	2	2	2	2	2	2	2	3	2	4	2	3	2	3	3	3	3	3	3	3	3	4	2	4	3	4	4	3
232	2	2	1	4	4	3	3	2	1	2	2	3	1	1	1	1	2	2	2	2	1	1	1	2	1	1	1	2	2	2	2	2	2	3	4	4	4	3	3	1	2	4	4	1	3	2	3	3	2
233	2	1	2	5	3	5	3	2	2	2	2	3	2	1	5	5	3	3	5	5	3	5	1	3	4	1	5	5	2	1	4	2	5	3	3	3	4	1	4	3	3	1	3	2	3	4	4	3	4
234	1	2	1	3	3	2	2	1	2	2	3	3	3	3	4	4	2	3	3	3	3	2	2	3	3	2	3	3	3	3	4	4	4	3	3	3	2	4	3	2	3	4	2	4	2	3	3	2	2
235	2	1	1	1	1	1	1	1	1	1	1	1	1	1	1	1	1	1	1	1	1	1	1	1	1	1	1	1	1	1	4	3	2	3	3	2	3	2	3	2	4	4	2	3	3	3	3	2	3
236	2	2	2	2	2	3	2	2	2	2	2	2	2	1	1	1	2	2	2	2	2	2	1	2	2	1	3	2	2	2	4	4	4	4	4	4	4	4	4	2	2	4	4	4	2	2	2	2	2
237	2	1	1	2	1	1	1	4	3	1	3	4	1	1	1	1	1	1	2	2	3	1	1	1	2	1	2	2	1	1	4	3	4	4	4	4	3	4	4	1	2	4	3	3	2	3	1	3	3
238	1	2	3	1	1	1	2	1	1	1	2	1	1	1	1	1	1	1	1	2	2	1	1	1	1	1	1	1	1	1	3	1	1	3	4	3	2	2	3	2	2	4	4	1	3	3	3	3	3
239	2	1	1	3	3	3	4	3	3	3	4	3	3	4	3	3	3	3	2	2	2	3	3	3	3	3	3	2	2	2	4	3	2	4	4	4	4	2	4	2	4	4	2	4	3	3	1	3	2
240	1	2	2	1	1	1	1	1	1	1	1	1	1	1	1	1	1	1	1	1	1	1	1	1	1	1	1	1	1	1	5	5	5	5	5	5	5	5	5	5	5	5	5	5	4	2	2	1	2
241	2	1	2	2	2	2	2	2	2	3	1	1	1	3	2	1	3	2	2	3	2	3	3	4	2	2	2	2	4	2	4	4	4	4	4	4	4	4	4	4	4	4	4	4	3	3	3	3	3
242	2	2	1	3	3	2	3	4	5	3	2	2	1	3	3	3	2	1	3	3	3	1	3	3	1	3	3	1	3	3	2	1	2	1	1	4	4	4	4	3	2	4	4	3	2	1	2	1	2
243	1	1	2	1	1	1	1	2	3	1	3	2	1	1	1	1	1	2	3	1	1	1	1	1	2	1	1	3	1	1	2	2	1	4	4	4	3	4	4	4	4	4	3	2	3	3	3	3	3
244	2	2	2	3	2	5	3	3	5	1	4	3	1	1	1	1	1	1	4	3	3	1	1	1	1	3	5	3	3	1	2	2	2	4	4	4	4	4	4	4	4	4	4	3	2	4	2	4	2
245	1	1	3	2	1	2	2	1	1	1	1	2	1	1	1	1	1	1	1	1	1	1	1	1	1	1	1	2	1	1	2	1	1	5	3	4	5	1	5	4	1	2	4	1	3	3	4	3	3
246	2	1	2	2	2	3	1	2	1	3	2	2	2	1	1	4	2	2	2	2	2	3	4	2	3	3	2	4	4	2	4	2	4	4	4	4	4	3	4	4	4	5	4	3	4	4	5	5	3
247	1	2	2	2	1	2	1	1	2	1	1	2	1	1	3	3	1	1	2	3	1	1	1	1	1	1	1	1	1	1	1	1	1	4	4	4	3	1	4	3	4	4	4	2	4	4	4	3	4
248	1	1	2	2	2	2	2	2	2	2	3	3	1	1	1	1	1	1	2	1	1	1	1	1	2	1	1	1	1	1	3	2	2	2	3	3	4	2	2	3	3	2	3	3	3	3	4	4	2
249	2	1	2	1	1	1	1	1	1	1	1	1	1	1	1	1	1	1	1	1	1	1	1	1	1	1	1	1	1	1	1	1	1	1	1	1	1	1	1	1	1	1	1	1	1	1	1	1	1
250	1	2	2	1	1	1	1	1	1	1	1	2	1	1	1	1	1	1	1	1	1	1	1	1	1	1	1	1	1	1	1	1	1	1	1	1	1	1	1	1	1	1	1	1	3	3	1	1	3
251	2	1	1	2	1	2	2	2	2	1	2	3	1	1	1	1	1	1	1	1	1	1	1	1	1	1	1	1	1	1	4	3	2	4	4	3	4	2	4	2	1	4	4	2	4	3	3	3	3
252	2	2	2	3	3	3	1	1	2	3	3	3	3	3	3	3	3	3	3	3	3	3	1	3	3	3	1	1	3	1	4	3	5	3	4	3	3	4	4	3	4	3	4	4	3	3	3	4	3
253	2	1	3	2	2	2	2	2	2	2	2	2	2	3	3	4	3	2	2	2	2	2	2	2	2	2	2	2	2	2	3	2	2	4	3	4	4	2	4	3	2	3	4	2	4	4	4	4	4
254	1	1	1	5	5	3	5	5	1	1	1	3	1	1	1	1	1	1	1	1	1	1	1	1	1	1	1	1	1	1	5	1	3	5	3	5	3	1	5	3	3	5	5	1	3	3	2	1	2
255	2	2	2	2	2	2	2	3	2	2	2	1	1	1	1	1	1	1	1	1	1	1	1	1	1	1	1	1	1	1	2	3	3	2	2	3	2	3	4	3	3	4	3	4	4	3	4	3	2
256	1	1	1	2	3	2	2	1	2	1	2	2	2	1	2	2	2	2	2	2	4	2	2	3	2	1	3	2	2	1	3	2	2	4	4	4	3	2	4	3	4	4	4	3	4	4	3	3	4
257	2	2	1	1	1	3	3	3	2	2	3	3	1	1	1	1	1	1	3	2	2	2	2	2	2	2	2	2	2	2	3	3	3	3	3	3	3	3	3	3	3	3	3	3	3	3	3	3	3
258	2	2	3	2	1	2	2	1	2	1	1	2	1	1	1	1	1	1	1	2	1	1	1	2	2	1	1	1	1	1	4	4	4	3	2	4	3	2	4	2	4	4	3	3	3	3	3	3	3
259	1	1	2	2	2	3	2	3	2	1	1	3	1	1	1	1	1	1	3	3	1	1	1	1	2	1	1	1	1	1	4	4	5	2	2	2	2	2	2	2	2	2	2	2	3	2	3	2	2
260	1	2	1	2	2	4	1	1	1	1	1	3	1	1	1	1	1	2	2	2	3	5	5	5	5	5	4	3	3	2	4	4	4	4	4	4	4	4	4	4	4	4	4	4	3	3	3	3	3
261	2	1	3	1	2	2	2	2	1	2	2	1	2	1	2	2	1	2	1	2	1	2	2	1	2	1	2	1	2	1	2	2	2	2	2	2	2	2	2	2	2	2	2	2	3	4	4	3	3
262	2	2	2	4	3	2	3	1	2	2	2	3	2	2	3	3	2	2	2	2	2	2	2	2	2	2	2	2	2	2	3	2	2	2	2	2	2	2	2	2	2	2	2	2	4	3	4	4	3
263	2	1	1	1	1	1	2	1	1	1	2	2	1	1	1	1	1	1	1	1	1	1	1	1	1	1	1	1	1	1	1	1	1	4	4	4	4	2	4	3	3	3	4	2	4	4	4	4	4
264	1	2	1	2	1	2	4	2	5	1	5	4	2	1	1	1	1	2	3	1	1	5	1	2	5	1	1	1	1	1	2	4	5	1	1	1	4	3	2	4	5	5	4	4	2	3	3	2	2
265	2	1	2	4	1	2	1	2	1	1	3	2	3	1	3	1	1	3	2	2	1	1	1	1	1	1	2	1	1	1	4	2	2	4	4	4	4	4	4	3	4	3	3	2	3	3	2	2	3
266	2	2	2	2	2	2	2	2	1	3	3	3	3	4	4	5	2	2	2	3	2	3	4	2	3	3	2	2	2	3	4	4	4	3	3	4	3	2	4	4	4	4	4	4	3	3	4	4	4
267	1	1	3	2	2	3	2	2	2	2	3	2	1	1	1	1	1	1	2	2	1	1	1	1	2	1	2	2	1	1	2	2	3	3	3	3	4	3	4	3	3	3	3	2	3	2	3	3	2
268	2	1	2	2	1	2	2	1	2	1	1	2	2	1	1	1	1	1	1	1	1	2	1	1	1	1	1	1	1	1	3	4	3	3	3	3	3	3	3	3	3	3	3	3	3	3	4	4	3
269	2	1	1	3	3	1	1	2	1	1	1	2	1	2	2	1	1	1	2	2	2	1	1	1	3	1	1	2	2	1	1	1	3	4	4	4	4	2	4	4	3	4	4	3	5	4	5	4	4
270	1	1	2	2	2	2	2	3	2	3	3	2	3	2	2	2	2	1	2	1	2	2	1	2	1	2	2	1	2	2	3	2	3	4	4	4	4	3	4	4	4	4	3	3	4	4	4	4	4
271	2	2	2	3	3	3	3	3	3	2	4	3	3	3	1	3	3	3	3	3	2	2	2	2	2	3	1	3	3	3	4	2	3	2	3	2	1	4	3	2	4	4	2	2	4	3	4	3	3
272	1	1	1	1	1	3	3	2	2	1	1	5	1	1	2	1	2	2	3	3	1	2	1	1	3	1	2	3	1	1	4	3	5	3	3	3	2	4	3	3	3	3	3	3	2	3	2	3	1
273	2	1	3	1	1	1	1	1	1	1	1	1	1	1	1	1	1	1	1	1	1	1	1	1	1	1	1	1	1	1	2	1	2	5	4	5	4	1	4	4	1	1	5	1	5	4	3	3	4
274	1	2	2	3	3	3	3	3	1	1	1	2	1	1	1	1	1	1	1	2	2	2	3	3	3	1	3	3	3	1	4	2	2	4	4	4	3	2	3	4	3	5	4	4	4	4	4	4	2
275	1	1	2	3	2	3	2	2	2	2	1	2	2	2	2	1	1	2	1	2	2	3	2	2	2	3	2	2	2	2	3	3	4	4	4	4	4	4	4	4	4	4	4	4	3	3	5	5	4
276	2	2	1	2	2	3	4	3	3	2	2	3	1	3	1	3	3	1	3	3	2	2	1	2	2	2	3	2	2	1	4	3	3	4	4	4	4	4	4	3	4	4	4	4	3	2	3	2	2
277	2	1	3	3	2	2	1	1	2	1	1	1	1	1	2	1	1	1	1	2	1	1	1	1	1	1	2	3	1	1	4	2	4	4	3	3	3	4	4	3	4	4	4	4	3	3	3	5	4
278	1	1	3	2	1	2	2	1	1	2	1	2	1	1	1	1	3	1	2	1	1	1	1	1	2	1	1	2	1	1	2	2	2	4	4	4	4	2	4	3	2	4	4	2	4	4	4	4	4
279	2	2	2	3	3	3	4	3	3	3	2	1	3	3	2	2	3	3	3	3	2	2	2	2	3	3	3	3	2	2	1	1	1	1	1	1	1	1	1	1	1	1	1	1	3	3	3	3	3
280	2	1	2	1	1	2	2	1	1	1	2	3	1	1	1	1	1	1	2	1	1	1	1	1	1	1	1	1	1	1	1	1	3	3	4	3	3	1	4	2	2	4	4	2	4	4	4	4	4
281	1	1	2	3	3	3	3	2	2	2	3	3	1	1	1	1	2	3	2	2	1	1	1	1	3	1	3	3	1	1	4	4	4	3	3	4	4	2	4	2	3	3	3	3	4	3	3	3	4
282	2	1	1	1	1	2	1	2	1	2	2	2	1	1	1	1	1	1	1	1	1	1	1	1	1	1	1	2	1	1	2	2	2	4	4	2	3	4	3	3	3	4	4	3	3	3	3	5	5
283	2	2	2	2	3	2	4	3	3	3	2	3	2	2	3	3	3	2	2	3	3	3	3	2	2	1	3	3	3	3	3	3	4	3	3	3	3	3	3	3	3	3	3	3	3	3	3	3	3
284	1	1	3	2	1	1	1	2	1	2	2	1	2	2	2	1	1	2	1	2	2	2	2	2	2	2	2	1	2	2	4	4	4	4	4	4	4	4	4	4	4	4	4	4	2	2	2	2	2
285	2	2	1	2	1	1	1	4	2	1	2	3	1	1	1	1	1	1	2	1	1	1	1	1	2	1	1	1	1	1	1	3	2	3	2	3	3	2	3	3	1	3	2	3	3	3	4	4	2
286	1	1	2	1	1	1	1	2	1	1	1	2	1	1	1	1	1	1	1	1	1	1	1	1	1	1	1	1	1	1	2	1	1	3	4	4	4	2	4	4	4	4	3	2	3	3	4	5	3
287	2	2	3	1	1	2	1	1	1	1	2	2	1	1	1	1	1	1	1	1	1	1	1	1	1	1	1	1	1	1	3	3	2	4	3	3	3	2	4	4	2	4	4	2	4	4	4	4	4
288	1	2	1	4	3	3	4	3	3	3	3	4	3	3	3	3	3	2	4	3	3	2	1	1	3	3	3	3	3	1	3	1	4	4	3	4	4	3	4	3	1	4	4	1	2	3	2	3	2
289	2	1	2	1	1	1	1	1	1	1	2	2	1	1	1	1	1	1	1	1	1	1	3	1	1	1	1	1	1	1	1	1	1	1	1	1	1	1	1	1	1	1	1	1	1	1	1	1	1
290	2	1	2	2	1	1	2	1	2	1	3	2	1	1	1	1	1	1	1	1	1	1	1	1	1	1	1	1	1	1	3	2	4	4	4	4	4	2	4	2	2	4	3	4	3	3	5	3	2
291	2	1	1	3	3	2	2	3	2	1	2	2	2	3	3	3	3	2	2	2	2	3	3	2	2	4	3	2	2	2	3	4	3	3	3	3	3	3	3	5	3	3	3	3	3	2	4	4	2
292	1	1	1	3	3	2	2	3	3	3	2	2	3	3	4	3	3	3	3	2	3	3	3	2	2	2	2	3	3	3	1	1	4	2	4	4	3	3	4	3	4	4	4	3	3	3	3	3	4
293	2	2	2	1	1	1	1	1	1	1	1	1	1	1	1	1	1	1	1	1	1	1	1	1	1	1	1	1	1	1	3	2	2	4	4	4	2	2	4	2	1	1	2	1	4	4	4	4	4
294	1	1	1	1	1	1	1	1	3	1	2	2	2	1	1	1	1	1	1	1	1	1	1	1	1	1	1	1	1	1	3	3	3	3	3	3	3	3	3	3	3	3	3	3	2	2	2	2	2
295	2	1	3	2	2	2	2	2	2	1	1	1	1	1	1	1	1	1	1	1	2	1	1	1	1	1	1	1	1	1	2	2	2	2	2	2	2	2	2	2	2	2	2	2	2	2	2	2	2
296	2	2	1	1	1	1	1	1	1	1	2	1	1	1	1	1	1	1	1	1	1	1	1	1	2	1	1	2	1	1	4	1	4	4	4	4	4	3	4	4	4	4	4	2	5	5	4	4	3
297	1	1	2	2	2	3	2	1	1	3	3	3	1	1	1	1	1	4	1	1	1	1	1	1	4	1	1	1	3	3	4	1	4	4	4	3	3	4	4	1	1	4	3	4	2	3	3	4	3
298	2	2	1	2	3	2	2	3	3	3	2	2	3	3	2	3	3	3	2	3	2	3	1	2	2	3	3	2	2	2	4	4	4	3	3	3	2	4	4	2	4	4	3	4	3	3	2	4	3
299	2	1	3	1	1	1	1	1	1	1	1	1	1	1	1	1	1	1	1	1	1	1	1	1	1	1	1	1	1	1	1	1	1	5	4	5	4	1	4	4	1	1	4	1	3	4	3	4	3
300	1	2	1	1	1	1	1	1	1	1	1	1	1	1	1	1	1	1	2	1	1	1	1	1	1	1	1	1	1	1	1	1	1	2	5	5	4	2	4	3	2	4	4	2	4	3	5	5	4
3	2	2	3	2	1	2	2	2	2	2	3	1	1	1	1	1	2	1	1	1	1	1	1	1	1	1	2	1	1	1	4	1	1	4	4	4	4	2	4	4	1	4	4	1	5	5	5	5	5
302	1	2	3	1	1	1	1	1	1	1	1	1	1	1	1	1	1	1	1	1	1	1	1	1	1	1	1	1	1	1	1	1	1	4	4	4	4	1	4	1	1	4	4	1	4	4	4	4	4
303	2	1	2	2	1	1	1	2	1	1	3	1	1	1	1	1	5	1	4	1	2	1	1	1	1	1	1	1	1	2	3	2	1	4	4	4	4	1	5	4	2	4	2	2	3	3	3	3	2
304	1	1	2	1	1	1	1	1	1	1	1	1	1	1	1	1	1	1	1	1	1	1	1	1	1	1	1	1	1	1	3	3	3	3	3	3	3	3	3	3	3	3	3	3	3	3	3	3	3
305	1	2	1	2	3	3	2	2	1	2	2	2	2	3	1	3	3	3	2	2	3	3	2	2	2	3	2	2	3	2	4	2	3	3	4	3	5	3	2	1	4	4	2	3	2	2	2	3	3
306	2	1	2	1	1	1	1	1	2	1	1	2	1	1	1	1	1	1	1	1	1	1	1	1	1	1	1	1	1	1	2	3	1	3	3	4	4	3	3	2	2	4	3	2	4	3	4	4	4
307	1	1	2	3	1	4	2	1	1	1	1	2	1	1	2	1	1	2	3	2	1	1	1	1	2	1	2	2	2	1	4	4	2	4	4	4	4	4	4	4	2	4	4	2	4	3	5	5	3
308	2	2	3	2	1	2	2	1	5	1	1	1	1	1	1	1	1	1	1	2	1	1	1	1	5	1	1	1	1	1	2	1	2	5	5	4	4	2	4	5	1	2	4	1	3	3	3	5	5
309	2	1	3	2	1	1	1	1	1	1	1	1	1	1	1	1	1	1	2	1	1	1	1	1	2	1	1	1	1	1	1	1	1	5	4	4	5	1	4	4	1	1	5	1	4	3	4	4	4
310	1	1	3	1	1	1	1	1	1	1	1	2	1	1	1	1	1	1	1	1	1	1	1	1	2	1	1	1	1	1	2	2	4	4	4	4	4	2	4	4	1	1	4	2	4	3	4	5	3
311	1	2	2	2	2	2	2	2	2	1	2	2	2	1	1	1	1	1	1	1	1	1	1	1	1	1	1	1	1	1	2	4	4	4	4	4	2	2	4	2	2	2	2	2	4	4	4	4	4
312	2	1	1	2	3	2	3	2	2	1	2	2	2	1	1	1	2	2	2	3	2	1	5	2	2	1	2	1	1	1	4	4	2	4	4	2	2	2	2	2	2	4	2	4	3	3	3	3	3
313	2	2	2	1	1	2	1	1	3	1	1	2	1	1	1	1	1	1	3	1	1	1	1	1	1	1	1	1	1	1	4	4	2	2	2	2	2	2	2	2	2	2	2	2	2	2	2	2	3
314	2	2	1	1	1	2	1	1	1	1	1	1	1	1	1	1	1	1	2	1	2	1	1	1	1	1	1	1	1	1	1	2	2	1	1	4	3	3	3	3	3	4	4	2	3	3	3	3	3
315	2	1	3	1	1	1	1	1	3	1	1	2	1	1	1	1	1	1	1	1	1	1	1	1	1	1	1	1	1	2	1	1	1	4	4	4	4	1	4	5	2	4	4	2	4	4	4	3	1
316	1	1	2	1	1	1	1	1	2	1	2	2	1	1	1	1	1	1	3	1	1	1	1	1	1	1	1	2	1	2	4	3	1	4	2	3	3	3	4	4	2	5	3	3	3	3	3	3	3
317	2	2	1	1	1	1	1	2	2	1	2	2	1	1	1	1	1	1	1	1	1	1	1	1	1	1	1	1	1	1	2	2	2	3	4	4	4	4	4	3	2	3	4	2	3	3	3	3	3
318	2	1	3	1	1	1	1	1	1	1	1	2	1	1	1	1	1	1	2	1	1	1	1	1	1	1	1	1	1	1	3	2	2	2	2	2	3	2	3	2	2	2	1	3	2	2	1	1	2
319	1	2	2	1	1	1	1	1	1	1	1	1	1	1	1	1	1	1	2	2	2	2	1	2	2	1	1	1	1	1	4	1	1	4	2	4	4	4	4	4	4	3	4	4	3	3	4	2	4
320	2	1	1	3	4	3	3	2	2	2	3	4	3	3	4	5	3	3	3	4	3	5	5	5	4	3	4	3	3	3	4	4	4	3	2	3	3	2	3	3	3	4	4	4	3	3	3	4	3
321	1	2	2	3	3	3	3	3	3	3	3	3	3	3	4	4	3	3	3	3	3	3	3	3	3	3	3	3	3	3	4	5	4	4	4	4	4	4	4	4	4	4	4	4	4	4	4	4	4
322	2	1	1	1	1	2	1	1	1	1	2	1	1	1	1	1	1	1	1	1	1	1	1	1	1	1	1	1	1	1	3	4	3	2	1	2	2	4	2	1	4	4	2	5	4	4	4	4	4
323	1	2	3	1	1	1	1	1	1	1	2	3	1	1	1	1	1	1	2	1	2	1	1	1	2	1	1	1	1	1	2	1	2	3	3	3	3	3	3	3	3	3	3	3	3	3	3	3	5
324	2	1	2	2	2	3	2	2	2	1	2	2	1	1	1	2	2	2	2	1	1	1	1	1	2	1	1	2	1	1	4	2	3	3	3	3	3	3	3	3	3	3	3	3	4	3	3	3	3
325	2	1	1	2	2	2	3	2	2	3	2	2	1	2	2	3	3	2	2	3	3	2	2	2	3	3	2	2	2	1	2	1	2	4	4	4	4	3	4	4	2	4	4	4	4	4	5	3	5
326	1	1	2	3	3	3	3	3	3	1	1	3	1	1	1	1	1	1	2	1	1	1	1	1	3	1	1	1	2	2	4	4	4	4	4	4	3	2	4	4	2	4	4	2	4	4	4	4	4
327	2	2	1	1	1	1	2	2	2	1	2	2	1	1	1	1	1	1	1	1	1	1	1	1	1	1	1	1	1	1	4	3	2	2	3	3	2	2	4	3	2	4	4	3	4	3	4	4	4
328	2	1	2	1	1	2	1	1	2	1	1	1	1	1	1	1	1	1	1	1	1	1	1	1	1	1	1	1	1	1	1	1	1	3	4	4	3	2	4	3	4	4	4	2	4	3	3	3	2
329	2	2	2	1	1	5	3	4	4	1	4	3	1	1	1	1	1	2	2	2	2	1	1	1	2	1	1	1	1	3	4	4	3	3	4	4	3	4	4	4	4	4	4	2	4	4	4	3	4
330	1	1	1	1	1	1	1	1	1	1	1	1	1	1	1	1	1	1	1	1	1	1	1	1	2	1	1	1	1	1	1	1	1	1	1	4	4	4	4	4	4	4	4	5	4	4	4	4	4
331	2	2	2	1	1	2	1	3	2	1	4	3	2	1	2	3	1	2	1	1	1	1	1	1	2	1	1	2	2	1	4	4	4	2	2	3	2	4	2	2	4	4	2	4	2	2	3	3	2
332	2	1	2	1	1	1	1	3	2	1	3	3	1	1	1	1	1	3	2	1	1	1	1	1	1	1	1	2	2	2	4	3	4	4	4	3	4	2	3	2	4	4	3	4	3	3	3	3	4
333	1	1	1	2	2	2	4	3	2	4	3	3	3	3	3	4	2	3	3	4	2	3	3	3	3	2	2	2	2	3	2	4	4	2	2	4	3	5	4	5	5	5	2	4	2	2	1	2	3
334	2	2	2	1	1	1	1	2	1	1	2	1	1	1	1	1	1	1	1	1	1	1	1	1	1	1	1	1	1	1	4	2	3	3	3	3	3	3	3	3	3	4	4	2	4	4	4	4	2
335	1	1	1	3	1	1	1	2	2	1	3	3	1	1	1	1	1	1	1	1	1	1	1	1	3	1	2	3	1	1	4	4	3	3	4	4	3	3	3	3	3	4	3	4	4	3	3	3	3
336	2	2	1	1	2	2	2	2	4	3	2	1	3	3	3	1	3	3	2	2	2	3	3	3	2	3	3	2	3	2	4	3	4	3	3	3	3	3	4	3	2	4	3	4	3	3	4	3	4
337	2	1	1	4	4	4	4	2	3	3	4	4	4	3	3	3	4	5	4	4	2	5	4	5	3	5	5	5	5	3	3	3	3	3	3	3	3	3	3	3	3	3	3	3	3	3	3	3	3
338	1	2	3	1	1	1	1	1	1	1	1	1	1	1	1	1	1	1	1	1	1	1	1	1	1	1	1	1	1	1	1	1	1	4	4	4	4	3	4	4	1	3	4	1	5	5	5	3	5
339	2	1	1	2	2	1	2	1	2	1	1	1	1	1	1	1	1	1	1	1	1	1	1	1	1	1	1	1	1	1	2	2	1	4	4	4	4	3	4	4	3	4	3	2	4	4	4	4	3
340	1	1	3	1	2	3	2	1	1	2	1	2	1	2	1	1	1	2	2	2	1	1	1	1	2	1	2	1	1	1	2	1	2	4	5	5	4	2	5	5	1	2	4	2	5	3	4	4	4
341	2	2	1	2	1	3	3	2	2	3	2	2	3	3	2	3	3	3	3	3	3	3	3	1	3	3	3	2	3	3	3	3	4	3	3	3	2	4	2	3	3	3	1	3	3	3	2	3	3
342	2	1	1	3	2	2	3	3	3	3	3	2	3	3	3	4	2	2	3	3	3	3	2	3	2	1	3	2	3	3	1	4	4	3	3	3	3	2	3	3	4	4	3	4	3	3	4	2	3
343	2	1	1	3	3	3	3	3	3	3	3	3	3	3	3	3	3	3	3	3	3	3	3	3	3	3	3	3	3	3	3	3	3	3	3	3	3	3	3	3	3	3	3	3	3	3	3	3	3
344	2	2	1	1	1	2	3	3	2	1	1	2	1	1	1	1	1	1	1	1	2	1	1	1	1	1	1	1	1	2	4	3	2	2	4	4	2	4	4	2	4	5	2	4	3	3	3	4	4
345	1	1	3	1	1	1	1	1	1	1	1	1	1	1	1	1	1	1	1	1	1	1	1	1	1	1	1	1	1	1	1	1	1	4	4	5	5	1	5	5	1	1	4	1	3	4	5	4	3
346	2	1	1	1	1	1	1	1	1	1	2	2	1	1	1	1	2	1	1	1	1	1	1	1	1	1	1	1	1	1	1	2	2	4	5	5	3	4	3	3	3	5	4	2	5	4	4	3	3
347	1	1	2	2	3	3	2	2	2	2	2	3	2	1	2	2	3	3	2	2	2	2	3	3	3	2	2	3	1	2	4	4	4	3	2	2	3	4	3	2	4	4	3	4	3	3	3	3	2
348	2	2	2	1	1	1	1	1	2	1	3	1	1	1	1	1	1	1	1	1	1	1	1	1	1	1	1	1	1	1	4	3	3	3	4	3	4	4	4	4	4	4	4	4	1	4	2	3	2
349	1	1	1	1	1	1	1	1	2	1	2	2	1	1	1	1	2	2	2	2	2	2	1	1	1	1	1	2	2	2	2	4	4	4	3	2	1	4	3	4	4	3	2	1	4	4	4	4	3
350	2	2	3	1	1	3	2	2	2	1	1	1	1	1	1	1	1	1	1	1	1	1	1	1	1	1	1	1	1	1	2	4	1	3	4	4	2	1	4	2	2	4	4	1	3	2	3	4	5
351	1	1	1	1	1	1	1	1	2	1	2	3	1	1	1	1	3	1	1	1	1	1	1	1	1	1	1	1	2	1	2	2	3	2	2	3	3	4	3	2	4	2	2	2	2	2	3	3	3
352	2	2	3	1	1	2	2	1	2	1	2	3	1	1	1	1	1	1	2	2	1	1	1	1	1	1	1	2	1	1	4	4	4	3	3	4	3	4	2	3	2	4	3	4	3	4	3	3	2
353	2	1	2	1	1	3	3	2	2	1	2	4	1	2	1	1	1	1	3	4	1	1	1	2	1	1	2	3	1	1	4	3	4	4	3	4	3	2	2	2	4	5	2	4	3	2	2	3	2
354	2	2	1	2	3	2	2	2	2	1	1	3	2	3	3	4	2	2	2	2	2	2	2	1	3	2	1	3	1	1	4	4	4	4	3	3	5	3	3	3	4	5	3	5	4	4	4	4	4
355	1	2	2	1	1	3	2	1	2	1	2	2	1	1	3	1	1	1	2	2	2	1	1	1	2	1	2	2	1	1	4	3	2	4	3	4	3	4	3	2	2	4	4	3	3	3	4	4	3
356	2	1	3	1	1	1	1	1	1	1	1	1	1	1	1	1	1	1	1	1	1	1	1	1	1	1	1	1	1	1	1	1	1	5	4	4	5	1	4	4	1	1	5	1	3	4	3	4	5
357	2	2	3	2	2	2	2	2	2	2	2	2	2	2	2	2	2	2	2	2	2	2	2	2	2	2	2	2	2	2	2	2	2	2	2	2	2	2	2	2	2	2	2	2	2	2	2	2	2
358	2	1	1	1	1	2	1	2	3	1	2	2	2	1	1	1	1	1	1	1	1	1	1	1	1	1	1	1	1	1	4	4	4	3	3	4	3	3	3	2	3	4	4	3	3	3	3	3	3
359	2	1	2	3	4	4	3	3	2	1	3	3	4	5	5	5	4	3	3	4	3	4	4	3	3	5	2	2	3	1	3	4	3	4	4	4	3	4	4	4	3	4	3	2	3	3	1	4	3
360	2	2	1	2	1	2	2	1	2	1	2	2	1	1	1	2	1	1	1	2	1	1	1	1	3	1	1	2	1	2	4	2	3	4	4	4	4	3	3	4	4	4	3	3	3	3	3	3	2
361	2	1	2	2	2	2	2	2	2	2	3	2	2	3	4	4	2	1	2	2	2	2	2	2	2	2	2	2	2	2	3	2	2	3	4	4	3	4	3	3	2	4	4	4	4	4	5	5	4
362	1	1	1	2	1	1	1	2	2	1	1	2	1	1	1	1	1	1	1	1	1	1	1	1	1	1	1	1	1	1	2	4	4	3	3	3	3	4	4	3	4	5	3	3	3	3	3	3	3
363	2	1	2	2	1	1	1	1	2	1	1	2	1	1	1	1	1	1	2	2	1	1	1	1	1	1	1	1	1	1	2	2	2	3	3	4	3	4	4	3	2	1	2	2	3	3	3	3	4
364	2	2	1	1	2	3	3	2	1	3	3	3	2	2	2	2	2	3	3	3	3	3	2	2	3	3	2	2	2	3	2	2	2	3	3	3	3	3	3	3	2	2	3	2	2	2	2	2	2
365	2	1	3	2	2	1	2	1	2	2	2	1	1	1	1	1	1	2	1	2	2	2	1	1	1	1	2	1	1	1	1	1	3	4	5	4	5	2	5	4	1	1	1	1	3	1	3	3	1
366	1	1	3	1	1	1	1	1	2	1	2	2	1	1	1	1	1	1	1	1	1	1	1	1	1	1	1	2	1	1	3	3	1	4	5	4	5	2	5	4	2	1	4	2	4	4	4	4	4
367	2	2	3	1	1	1	1	1	1	1	1	1	1	1	1	1	1	1	1	1	1	1	1	1	1	1	1	1	1	1	1	1	1	4	4	4	4	2	4	4	1	4	4	2	3	3	4	4	3
368	1	2	1	2	2	3	3	2	2	2	2	2	2	2	2	2	2	2	2	2	2	2	1	2	2	2	2	2	2	2	3	3	3	3	3	3	3	3	3	3	3	3	3	3	3	3	3	3	3
369	2	1	2	1	1	1	1	1	2	1	1	2	1	1	1	1	1	1	1	1	1	1	1	1	1	1	1	1	1	1	3	3	2	2	3	3	3	3	3	3	3	3	3	3	3	3	4	3	2
370	2	1	2	1	1	2	1	2	1	1	1	1	1	1	2	1	1	1	2	1	2	1	1	1	1	1	1	1	1	1	4	3	2	4	3	4	3	3	3	3	3	4	3	2	4	3	3	3	4
371	1	2	2	2	2	2	1	1	4	1	3	3	1	1	1	2	1	1	2	1	1	2	1	1	1	1	1	2	1	3	4	4	4	2	3	3	4	4	3	2	4	4	2	4	3	3	4	4	4
372	2	1	1	2	1	3	2	2	3	1	1	3	1	1	2	1	1	2	3	2	1	1	1	1	3	1	1	2	1	1	4	4	4	2	2	2	2	4	2	5	4	4	2	4	2	2	2	3	2
373	1	2	2	2	3	3	3	2	2	2	2	2	2	3	3	4	2	2	2	3	2	2	3	2	3	3	2	2	3	2	3	2	4	3	3	4	3	4	4	3	2	4	3	3	4	4	4	3	4
374	1	1	1	1	1	3	3	3	4	1	2	3	1	1	1	1	2	3	1	2	1	2	2	2	3	1	2	3	1	1	2	2	2	4	4	4	4	2	4	4	3	4	4	3	4	4	4	2	3
375	2	1	3	2	3	2	3	3	1	1	3	3	1	1	1	1	2	2	1	1	2	1	1	1	3	1	2	1	3	1	4	1	2	4	4	4	3	3	3	4	2	4	4	1	4	4	4	5	3
376	2	2	1	2	1	2	2	3	2	2	1	1	1	1	1	1	2	2	1	1	1	1	1	1	2	1	1	1	1	2	2	2	2	4	3	4	4	3	4	4	2	4	4	2	4	5	4	4	4
377	1	1	1	3	3	3	3	2	4	3	2	4	4	4	3	3	2	3	4	4	3	3	4	3	3	3	3	3	2	3	4	4	4	4	2	3	3	3	3	3	4	4	4	4	3	3	3	3	3
378	2	2	2	3	1	1	1	2	2	1	1	3	1	1	1	1	1	1	2	1	1	1	1	1	1	1	1	1	1	1	4	4	3	3	3	2	2	4	2	2	4	4	3	4	3	2	3	3	2
379	2	1	3	3	3	4	2	1	2	1	1	3	1	1	3	1	2	2	3	3	2	1	1	2	3	1	1	4	1	1	4	5	4	3	2	3	3	4	4	2	4	4	4	4	2	2	4	2	4
380	1	2	2	1	1	1	1	2	3	1	3	2	1	1	1	1	1	1	3	2	1	1	1	1	1	1	1	2	1	1	4	2	3	4	4	4	4	2	4	4	3	4	4	2	4	4	3	4	3
381	2	1	1	2	4	3	3	3	2	3	3	2	3	3	4	3	3	3	3	3	3	2	3	3	3	3	2	2	3	3	3	2	4	4	4	4	3	2	4	3	4	4	3	3	2	1	2	1	2
382	1	2	1	2	3	3	3	3	3	3	3	3	3	3	2	2	1	2	3	3	3	3	3	1	3	2	4	3	3	3	4	4	4	4	4	4	4	4	4	4	4	4	4	4	3	2	2	1	2
383	2	1	3	1	1	1	1	1	2	1	1	1	1	1	1	1	1	1	1	1	1	1	1	1	1	1	1	1	1	1	2	3	4	4	4	4	4	3	4	3	3	4	4	2	4	4	4	4	4
384	2	1	1	2	1	1	1	1	1	1	1	1	1	1	1	1	1	1	1	1	1	1	1	1	1	1	1	1	1	1	4	3	2	4	4	4	3	2	4	3	4	4	4	2	4	3	4	4	4
385	1	1	2	1	1	1	1	1	1	1	1	1	1	1	1	1	1	1	1	1	1	1	1	1	1	1	1	1	1	1	1	1	1	4	4	4	4	4	4	3	3	3	4	4	3	3	3	3	3
386	2	2	3	2	1	1	1	1	2	1	1	3	1	1	1	1	1	1	2	2	1	1	1	1	1	1	1	1	1	1	1	1	1	4	5	4	5	1	5	5	1	1	5	1	3	4	4	3	5
387	2	1	2	1	1	1	1	1	2	1	2	1	1	1	1	1	2	1	1	1	1	1	1	1	1	1	1	1	1	1	1	1	1	1	1	1	1	1	1	1	1	1	1	1	3	3	3	3	3
388	1	2	2	2	2	2	3	3	2	2	2	3	3	2	2	3	3	3	2	2	2	2	2	3	3	2	3	3	2	2	1	1	1	1	1	1	4	4	2	4	4	4	4	4	1	4	4	4	4
389	1	1	1	2	2	2	2	2	2	2	2	2	2	2	2	2	2	2	2	2	2	2	2	2	2	2	2	2	2	2	2	2	2	2	2	2	2	2	2	2	2	2	2	2	5	3	4	3	5
390	2	1	2	1	1	1	1	1	1	1	1	1	1	1	1	1	1	1	1	2	1	2	1	2	2	1	2	2	1	1	2	1	3	2	4	4	4	4	4	4	4	4	4	4	4	4	4	4	4
391	2	1	1	1	1	1	1	1	1	1	1	1	1	1	1	1	1	1	1	1	1	1	1	1	1	1	1	1	1	1	3	1	1	5	1	3	3	3	3	3	3	5	3	5	4	4	4	4	4
392	1	1	3	2	1	2	1	2	1	2	2	1	1	1	1	1	1	1	1	1	1	1	1	1	1	1	1	1	1	1	2	1	2	5	4	4	5	1	5	4	2	1	5	2	4	4	4	4	4
393	2	2	2	1	1	1	1	1	1	1	1	1	1	1	1	1	1	1	1	1	1	1	1	1	1	1	1	1	1	1	1	1	1	1	4	4	3	1	4	2	2	2	4	4	5	5	3	5	5
394	1	1	2	3	2	2	2	1	1	1	1	1	1	1	1	1	1	1	1	1	1	1	1	1	1	1	1	1	1	1	1	1	1	4	4	4	4	1	1	4	4	4	4	4	4	4	4	4	4
395	2	2	1	2	3	3	3	1	3	3	3	3	3	3	2	2	2	2	2	2	3	3	2	2	2	2	2	3	2	2	4	4	3	3	2	3	3	4	2	1	4	4	2	4	3	2	3	5	4
396	1	1	2	1	1	1	2	2	2	3	2	2	1	1	1	1	1	1	2	1	1	1	1	1	2	1	1	1	1	1	3	2	4	4	4	4	3	4	4	3	3	4	4	4	3	3	3	4	3
397	1	2	2	1	1	2	2	2	1	2	1	2	2	2	2	2	2	2	2	2	2	2	4	2	2	2	2	2	2	2	3	2	3	2	2	2	3	2	3	2	3	2	2	2	2	2	2	3	3
398	2	1	1	1	1	1	1	1	1	1	1	1	1	1	1	1	1	1	1	1	1	1	1	1	1	1	1	1	1	1	3	3	3	3	3	3	3	3	3	3	3	3	3	3	3	3	3	3	3
399	1	1	1	3	3	2	3	3	3	2	2	3	2	3	3	3	3	3	3	3	3	3	3	3	3	3	2	2	3	2	4	4	4	4	4	4	4	4	4	4	4	4	4	4	3	3	3	4	4
400	2	2	3	1	1	2	1	1	2	1	1	2	1	1	1	1	1	1	2	2	1	1	1	1	1	1	1	2	1	1	1	1	1	4	4	4	4	1	1	4	1	1	4	1	4	4	4	4	4
401	2	2	2	2	1	2	1	1	2	1	2	2	1	1	1	1	2	2	1	1	2	1	1	1	1	1	1	2	1	2	1	1	1	4	4	4	4	1	4	4	2	4	4	4	4	4	4	4	4
402	2	1	3	2	2	2	2	1	1	1	1	3	1	1	1	2	1	2	1	1	2	1	1	1	2	1	1	2	1	1	1	2	2	5	4	5	4	1	5	5	2	1	5	1	3	4	3	2	3
403	2	1	1	2	3	2	3	3	2	3	3	3	3	3	3	4	3	3	3	3	1	2	3	3	3	3	1	3	3	1	4	3	3	1	1	2	2	5	2	2	4	4	1	4	2	2	1	2	3
404	2	2	1	2	1	2	2	1	1	1	1	2	1	1	1	1	1	1	1	1	1	1	1	1	1	1	1	1	1	1	4	3	4	2	2	1	1	4	2	1	4	4	2	4	4	5	5	5	5
405	1	2	2	3	3	3	3	3	2	3	2	3	2	2	3	3	2	2	2	3	2	3	3	3	3	2	2	2	2	2	4	4	2	3	3	2	3	4	4	3	3	4	3	4	3	3	3	3	3
406	2	1	2	1	1	1	1	1	1	1	1	1	1	1	1	1	1	1	1	1	1	1	1	1	1	1	1	1	1	1	3	3	2	4	4	4	4	2	4	4	3	4	4	3	4	4	4	4	2
407	2	2	1	1	1	1	1	1	1	1	2	2	1	1	1	1	1	1	1	1	1	1	1	1	2	1	1	2	1	1	4	3	3	4	4	4	4	4	3	2	2	2	3	4	3	3	3	4	4
408	2	1	1	3	2	2	4	3	4	1	2	3	1	1	1	1	1	4	2	4	1	1	1	1	1	1	3	3	1	1	3	2	2	2	3	3	2	3	2	3	3	4	2	4	3	2	3	3	3
409	1	2	2	4	4	3	4	2	2	4	3	3	3	2	4	5	3	2	2	2	1	1	1	2	4	1	1	1	3	1	4	3	4	3	3	3	3	4	4	3	4	5	3	4	2	2	2	3	3
410	2	1	1	2	2	2	2	2	2	1	2	2	2	1	1	1	1	2	2	2	2	2	1	2	3	2	2	2	1	1	4	4	4	4	4	4	4	3	3	3	3	3	4	3	2	2	3	4	4
411	2	2	3	2	2	2	2	2	2	2	2	2	2	2	2	2	2	2	2	2	2	2	2	2	2	2	2	2	2	2	2	2	2	2	2	2	2	2	2	2	2	2	2	2	2	2	2	2	2
412	1	1	1	1	1	1	1	1	2	1	1	2	1	1	1	1	1	1	1	1	1	1	1	1	2	1	1	1	1	1	3	2	2	4	4	4	4	2	4	4	2	4	4	2	3	3	3	4	3
413	2	2	1	2	1	1	1	2	2	1	1	1	1	1	1	1	1	1	1	1	1	1	1	1	1	1	1	2	1	1	2	1	1	3	2	4	3	4	3	2	1	5	3	4	5	3	4	5	5
414	1	1	1	2	2	4	2	3	5	1	5	2	2	1	1	1	1	2	1	2	1	1	1	2	4	2	1	2	4	3	4	3	4	4	4	4	4	4	4	3	5	5	3	4	2	2	2	2	3
415	2	1	2	1	1	1	2	2	3	1	1	2	1	1	1	1	1	1	1	1	1	1	1	1	1	1	1	1	1	1	1	4	4	3	2	3	2	4	4	4	2	5	2	4	3	3	3	2	2
416	2	2	2	2	1	2	1	2	1	1	2	2	1	1	2	1	1	1	3	1	1	1	1	1	1	1	1	2	1	1	3	2	4	2	2	2	2	3	2	3	4	4	3	2	4	3	4	4	4
417	1	1	1	1	1	1	1	1	5	3	1	2	1	1	1	1	1	1	3	1	1	1	1	1	2	1	1	2	1	1	1	1	1	3	3	3	3	3	3	3	3	3	3	3	3	3	3	3	3
418	2	2	2	2	2	2	2	2	1	1	2	1	1	1	3	1	1	2	2	2	1	1	1	1	1	1	1	1	1	2	2	2	2	1	2	2	1	2	2	1	2	1	2	2	2	2	2	1	2
419	2	1	1	2	2	3	3	2	2	3	3	3	2	2	2	3	3	2	3	2	3	3	2	3	3	2	3	3	2	3	1	1	2	4	4	4	4	2	4	4	2	4	4	4	4	4	4	4	4
420	2	2	2	3	3	2	3	2	2	3	3	2	3	2	3	2	3	2	2	3	2	2	2	3	2	1	2	2	2	2	3	1	1	4	4	4	4	4	4	4	4	4	4	4	4	4	4	4	4
421	1	1	1	3	2	2	3	2	3	1	2	3	3	1	1	1	1	2	2	1	1	1	1	1	1	1	1	2	2	2	3	4	4	3	3	4	3	2	3	3	4	4	2	4	4	4	4	4	3
422	2	2	1	1	1	3	1	1	1	1	1	1	3	1	1	1	1	2	3	1	1	1	1	1	1	1	1	1	1	1	2	2	2	4	4	4	4	2	4	4	3	3	3	4	3	3	3	3	4
423	1	1	2	2	2	2	2	2	2	1	2	2	2	1	2	2	1	2	3	3	1	1	1	1	2	1	2	2	1	1	2	2	2	3	4	3	4	2	3	4	3	3	3	4	2	3	3	4	3
424	2	1	3	2	2	1	2	2	2	1	3	2	1	1	1	4	1	1	1	2	1	1	1	1	1	1	1	1	1	1	4	1	4	4	4	4	4	4	4	4	4	4	4	4	4	4	4	4	5
425	2	1	2	2	2	2	2	3	3	1	2	3	3	1	1	1	1	1	3	3	4	1	1	1	1	1	1	3	1	1	3	3	3	2	2	2	3	3	3	3	4	4	4	4	3	3	3	3	3
426	1	1	3	2	1	2	3	1	1	1	2	2	2	1	1	1	1	1	1	1	1	1	1	1	1	1	1	1	3	1	2	2	2	4	4	4	3	2	4	4	2	4	4	3	4	4	4	3	4
427	2	1	1	3	4	3	3	3	2	3	2	3	3	5	4	5	3	3	3	4	2	3	3	3	3	3	3	3	4	3	2	4	4	2	2	2	4	4	2	3	4	4	2	4	3	2	3	3	2
428	2	2	2	4	1	1	1	3	4	1	4	3	1	1	2	1	1	3	3	1	1	1	1	1	4	1	3	3	1	1	4	5	4	2	3	3	3	3	3	3	4	4	4	3	3	3	3	3	3
429	2	1	2	3	1	2	1	3	2	1	3	1	2	1	2	2	2	2	2	4	2	2	2	2	1	1	1	2	1	1	2	3	4	4	4	4	4	4	4	4	4	4	4	4	3	2	2	2	2
430	2	2	3	2	1	2	2	1	1	1	1	1	1	1	1	1	1	1	2	2	2	1	1	1	2	1	2	1	1	1	4	2	2	4	2	4	2	4	2	4	2	4	2	4	2	2	2	2	2
431	2	2	1	2	2	3	2	2	2	2	2	2	1	1	1	1	1	2	3	3	3	1	1	1	3	1	1	2	1	1	4	4	4	2	2	2	3	2	2	4	4	4	2	4	3	2	5	5	2
432	1	1	1	2	3	3	3	2	2	3	3	3	3	3	3	2	3	2	3	3	3	2	2	2	3	2	3	2	3	2	5	2	2	5	4	5	4	2	5	5	4	4	4	2	5	4	5	4	2
433	2	1	2	1	1	3	2	1	2	1	2	3	2	1	1	1	1	2	2	1	1	1	1	1	3	1	1	3	1	2	4	4	4	4	3	3	2	2	2	2	4	4	2	4	2	2	3	3	3
434	1	1	1	1	1	1	1	2	1	1	2	1	1	1	1	1	1	1	1	2	1	1	1	1	1	1	1	1	1	1	2	2	2	4	4	4	3	3	4	3	3	2	4	2	4	4	4	3	4
435	2	2	2	3	3	3	3	2	3	2	2	3	3	3	4	5	2	2	1	3	2	2	4	2	3	2	2	2	2	2	3	2	2	4	4	4	2	2	2	2	2	4	4	4	4	4	4	4	4
436	2	1	2	1	1	1	1	1	1	1	1	1	1	1	1	1	1	1	1	1	1	1	1	1	1	1	1	1	1	1	1	1	1	4	4	4	4	1	4	4	2	4	4	2	4	4	4	4	4
437	1	2	1	4	4	3	3	1	3	3	5	5	4	1	1	1	2	3	1	2	1	1	1	1	1	1	1	2	1	1	5	5	5	3	4	4	3	4	4	3	4	4	2	4	3	2	3	5	2
438	2	1	2	2	1	3	2	1	1	1	1	3	1	1	1	1	2	1	1	1	2	1	1	1	4	1	2	3	1	1	3	4	3	3	3	2	2	3	3	3	3	4	3	3	3	3	3	3	3
439	2	1	2	1	1	2	1	1	3	1	1	2	1	1	1	1	1	1	1	1	1	1	1	1	3	1	1	1	1	1	1	2	1	3	3	4	3	4	3	2	1	4	2	4	3	3	3	3	3
440	2	1	1	2	1	2	1	3	2	2	2	3	1	1	1	1	1	1	1	1	1	1	1	1	3	1	1	3	1	1	4	1	3	4	4	4	3	3	4	4	4	4	2	4	2	3	2	2	3
441	1	2	2	2	1	2	2	3	3	3	2	3	2	3	3	4	2	2	2	3	2	2	2	2	3	2	2	2	2	2	3	2	3	4	4	4	4	1	4	3	3	4	3	3	4	4	4	4	3
442	2	1	1	2	2	2	2	2	2	2	2	2	2	2	2	2	2	2	2	2	2	2	2	2	2	2	2	2	2	2	3	3	3	4	4	4	4	4	4	4	4	4	4	4	3	2	2	1	2
443	1	2	2	1	1	2	2	3	2	1	2	2	2	1	1	1	1	2	2	1	1	1	1	1	1	1	1	2	1	1	4	2	4	4	4	4	4	4	4	4	4	4	4	4	3	3	3	3	3
444	2	1	2	2	3	2	2	1	1	1	2	2	1	1	1	1	1	1	1	1	1	1	1	1	2	1	1	2	1	1	4	3	2	4	4	4	3	2	4	3	4	4	4	3	4	3	3	4	4
445	1	2	2	2	3	1	3	1	2	3	2	1	2	1	1	2	2	2	2	3	2	3	2	3	2	1	2	3	3	1	1	1	1	4	4	4	4	4	4	4	1	5	4	4	4	3	3	4	3
446	2	1	1	3	3	4	4	2	2	2	3	3	3	4	4	5	3	3	2	4	3	3	3	3	3	3	3	3	3	3	4	4	4	4	4	4	4	4	4	4	4	4	4	4	3	3	3	3	4
447	2	1	1	2	1	2	2	1	2	2	1	2	1	1	1	1	1	3	2	2	2	1	1	2	2	1	1	2	1	1	4	2	3	4	4	4	4	2	4	4	3	4	4	2	3	3	3	3	4
448	1	2	2	1	2	1	1	2	2	1	1	1	1	1	1	1	1	1	2	1	1	1	1	1	1	1	1	1	1	1	4	2	4	3	4	4	4	2	4	2	2	4	4	1	4	3	4	4	4
449	2	1	1	2	2	2	2	2	1	2	1	3	2	1	1	1	2	1	2	2	2	2	1	1	3	1	2	3	1	1	4	4	4	3	4	3	3	4	4	3	4	3	3	4	3	3	3	4	4
450	2	2	2	1	1	2	1	1	1	1	1	1	1	1	1	1	1	1	1	1	2	1	1	1	1	1	1	1	1	1	3	2	2	3	4	4	4	2	4	4	4	4	4	4	4	3	4	4	4
451	2	1	3	2	2	2	2	2	3	1	2	2	2	1	1	1	1	2	1	1	1	1	1	1	1	1	1	1	1	1	4	2	2	4	2	1	1	1	2	1	2	2	1	1	3	3	3	2	1
452	2	1	1	3	2	5	2	2	2	5	2	4	2	3	1	1	1	2	3	5	4	1	1	1	3	1	2	2	3	2	5	5	5	1	1	1	1	5	2	1	3	4	1	5	2	2	2	1	2
453	1	1	2	2	2	3	3	3	2	1	3	3	2	2	2	1	2	3	4	3	2	1	1	2	3	1	2	3	2	3	4	4	4	4	4	4	4	4	4	4	4	4	4	4	3	3	3	3	3
454	2	1	3	1	1	1	1	2	1	1	2	1	1	1	1	1	1	1	3	1	1	1	1	1	3	1	1	1	1	3	5	3	4	4	5	4	5	1	4	4	4	4	4	1	4	3	5	5	4
455	1	2	2	2	2	2	3	1	2	1	2	2	2	1	3	4	2	2	2	2	2	2	3	2	2	1	2	2	2	2	4	4	4	4	4	4	4	2	4	2	2	4	4	4	4	3	4	4	3
456	2	1	2	2	4	3	3	3	1	3	5	3	3	3	3	5	3	3	3	3	3	1	1	3	3	3	5	3	3	1	2	1	3	3	3	4	4	4	2	4	4	2	4	4	5	4	4	2	4
457	1	2	1	2	2	2	2	2	2	2	2	2	2	2	2	2	2	2	2	2	2	2	2	2	2	2	2	2	2	2	2	2	2	2	2	2	2	4	2	2	2	2	2	2	2	2	2	2	2
458	2	1	2	3	1	2	2	2	1	3	2	2	2	1	1	1	1	2	1	1	2	1	1	1	1	1	2	2	1	1	3	4	2	4	4	4	4	4	4	4	4	4	4	5	4	4	4	4	4
459	2	1	2	1	1	2	1	2	2	3	2	3	1	1	1	1	1	3	3	3	2	1	1	1	3	1	2	2	1	1	2	3	4	3	3	1	3	2	1	2	2	3	2	1	3	3	3	3	3
460	2	2	1	3	3	3	3	3	3	3	3	3	1	1	1	1	1	1	1	1	1	1	1	1	1	1	1	1	1	1	1	1	1	1	1	1	1	1	1	1	1	1	1	1	1	5	5	5	5
461	1	2	2	2	2	1	3	1	1	1	2	2	1	2	1	1	2	1	1	1	1	1	1	1	1	1	1	2	1	1	1	1	1	4	4	4	3	1	3	3	3	3	3	3	3	3	3	3	3
462	1	1	1	1	3	3	3	3	3	2	2	2	2	3	3	2	3	2	3	2	3	2	3	2	3	3	2	2	2	2	4	2	4	4	4	4	3	2	4	4	4	5	3	4	4	4	4	3	4
463	2	2	2	2	3	2	2	2	1	1	2	2	1	1	1	1	1	2	1	1	1	1	1	1	3	1	2	3	1	1	4	4	4	3	3	3	3	4	4	4	4	4	3	4	3	5	5	5	1
464	2	1	2	2	1	2	2	1	1	2	1	2	2	2	2	2	1	2	1	1	1	1	1	1	1	1	1	1	1	1	4	4	4	3	3	3	4	4	3	4	3	3	3	3	3	3	4	4	3
465	2	2	3	2	1	2	1	1	1	2	1	2	1	1	1	1	1	1	2	1	1	1	1	1	1	1	1	1	1	1	1	2	2	5	5	4	4	2	5	4	2	1	5	2	4	4	5	4	4
466	1	2	2	2	2	2	2	2	1	2	3	2	2	1	1	1	1	2	1	2	2	1	1	1	1	1	2	2	1	2	3	2	3	4	4	4	3	2	4	4	2	4	4	3	4	4	4	4	4
467	2	2	1	3	2	3	1	1	2	2	1	2	1	1	1	2	1	2	2	2	2	3	3	2	3	1	2	1	1	1	3	3	2	4	4	4	4	4	4	4	2	3	4	2	4	4	4	4	4
468	2	2	2	2	3	3	3	2	1	1	2	2	1	1	1	1	2	2	2	3	1	1	1	1	2	1	1	2	1	1	2	2	2	4	4	4	4	2	4	4	2	3	4	2	4	3	4	4	4
469	1	1	1	1	2	2	1	2	1	1	1	2	1	1	2	1	1	1	1	2	1	1	1	1	1	1	1	2	1	1	4	3	4	3	3	3	3	4	2	1	4	3	3	4	3	3	4	3	3
470	2	1	2	1	1	1	1	1	1	1	1	1	1	1	1	1	1	1	1	1	1	1	1	1	1	1	1	1	1	1	1	1	1	2	1	2	2	2	2	2	2	2	2	2	2	2	2	2	2
471	2	1	1	1	1	1	1	1	1	1	2	1	1	1	1	2	1	1	1	1	1	1	1	1	1	1	1	1	1	1	4	4	2	4	4	4	2	4	2	3	4	5	2	2	3	3	3	4	4
472	1	1	2	1	1	1	1	1	1	1	1	1	1	1	1	1	1	1	1	1	1	1	1	1	1	1	1	1	1	1	1	1	1	5	5	5	5	1	5	5	1	4	5	1	5	5	5	5	5
473	2	1	1	3	4	2	3	3	3	2	3	3	3	1	1	1	1	1	1	1	2	1	1	1	1	1	1	1	1	1	4	3	3	3	4	4	4	3	3	4	4	4	3	2	4	3	3	4	4
474	1	2	2	1	2	5	4	3	3	1	5	5	4	2	5	5	5	3	5	5	4	5	5	5	5	1	3	3	4	4	4	4	5	4	4	4	4	4	4	3	4	4	4	4	3	3	3	3	1
475	2	1	1	1	1	1	1	1	1	1	1	2	1	1	1	1	1	1	1	1	1	1	1	1	1	1	1	1	1	1	2	2	1	1	4	4	4	2	4	3	2	2	4	2	4	3	4	3	2
476	2	2	2	1	1	1	1	1	1	1	1	1	1	1	1	1	1	1	1	1	1	1	1	1	1	1	1	1	1	1	2	1	2	4	4	5	5	2	4	4	4	4	5	1	4	4	5	5	5
477	2	2	1	2	1	2	1	4	3	4	4	3	3	1	1	1	1	1	1	1	1	3	1	1	3	1	1	1	1	1	1	1	1	1	1	1	1	1	1	1	1	1	1	1	1	1	1	3	3
478	2	1	2	3	3	3	3	3	3	3	2	3	2	4	3	5	3	2	3	3	2	3	4	4	2	2	2	2	3	2	4	4	4	4	4	4	4	2	4	4	4	4	4	2	4	3	3	3	3
479	1	2	2	3	3	4	4	3	2	1	2	2	2	1	1	3	2	2	2	1	3	4	1	2	3	1	1	2	1	1	4	3	4	3	3	2	2	4	2	2	3	4	2	4	2	2	2	3	3
480	2	1	1	3	2	2	3	2	1	3	1	2	1	1	1	1	2	2	1	1	1	1	1	2	2	1	2	2	2	1	2	2	3	4	4	3	3	2	4	4	2	2	2	3	4	4	4	3	4
481	2	2	1	2	1	2	1	4	4	1	2	1	1	1	1	1	3	3	1	2	1	1	1	1	1	1	1	1	1	1	4	2	1	3	3	3	4	3	3	3	4	4	4	2	4	3	2	2	4
482	1	1	2	2	1	2	1	1	2	1	2	2	1	1	1	1	1	1	2	1	1	1	1	1	1	1	1	1	1	1	4	4	4	3	3	3	3	2	4	3	4	4	3	4	3	3	2	2	4
483	2	2	2	1	1	1	1	1	1	1	1	1	1	1	1	1	1	1	1	1	1	1	1	1	1	1	1	1	1	1	1	1	1	1	1	1	1	1	1	1	1	1	1	1	4	4	4	4	4
484	2	1	1	2	2	2	3	1	3	1	1	4	1	1	1	1	3	3	2	2	1	1	1	1	1	1	1	1	1	1	5	3	5	4	4	3	3	2	4	4	3	4	4	4	4	4	4	4	4
485	1	2	2	1	1	4	4	3	3	1	2	2	1	1	1	1	2	2	2	1	1	1	1	1	1	1	1	2	1	1	4	4	3	3	3	4	3	4	3	2	4	4	2	4	3	3	3	3	3
486	2	1	1	2	1	3	2	2	3	3	3	2	2	2	2	2	3	2	1	3	3	3	3	2	3	2	2	2	3	2	4	4	2	3	3	4	3	3	3	2	3	4	3	4	3	3	4	3	2
487	1	2	3	2	2	1	2	1	1	1	2	2	2	1	1	1	1	2	2	2	2	1	1	1	2	1	1	1	2	1	2	1	3	5	5	4	4	2	5	5	2	1	4	2	3	3	3	3	3
488	2	1	2	4	2	2	3	2	2	1	2	3	2	1	2	1	1	1	1	1	1	1	1	1	3	1	1	1	1	1	4	3	2	4	4	4	4	4	3	3	4	5	3	2	4	3	4	4	3
489	1	1	2	2	2	3	3	2	2	2	3	3	3	2	2	2	3	3	3	2	3	3	3	3	3	2	2	2	2	2	4	1	4	4	4	4	2	2	4	4	4	4	3	4	3	3	3	4	3
490	2	2	2	2	2	2	2	3	3	1	3	2	1	1	1	1	2	2	3	2	1	1	1	1	1	1	3	3	2	1	4	4	3	2	2	3	3	3	2	2	2	5	3	4	2	3	3	3	3
491	2	1	2	1	1	2	1	2	1	1	2	2	2	1	1	1	1	1	1	1	1	1	1	1	3	1	1	2	1	1	3	3	3	4	4	4	3	2	4	3	3	5	4	3	3	3	4	4	3
492	1	1	1	3	5	3	4	2	3	1	4	3	4	1	1	1	1	3	4	1	1	1	1	2	2	1	1	1	1	1	4	4	4	1	3	1	1	4	3	2	2	5	5	5	3	3	4	3	2
493	2	2	1	4	3	2	3	3	2	3	2	2	3	3	2	2	3	3	3	3	2	3	3	3	3	3	2	3	2	3	2	4	4	3	3	4	3	4	2	1	2	4	1	4	3	2	2	3	1
494	1	1	2	3	2	2	2	2	2	3	2	3	2	1	1	1	2	2	3	3	1	1	1	1	3	2	2	2	2	1	2	3	3	2	2	3	3	4	3	2	2	4	3	3	2	3	2	2	3
495	2	2	1	2	1	3	2	2	2	2	2	2	2	2	2	2	2	2	2	2	2	2	2	2	2	1	2	2	2	2	4	2	3	4	4	4	3	3	3	3	3	4	3	3	4	3	3	3	3
496	1	1	2	3	2	3	2	5	3	1	5	4	2	1	3	1	2	4	3	1	4	1	1	1	3	1	1	1	1	1	5	5	5	4	3	3	3	4	3	3	4	5	3	4	3	2	2	3	2
497	2	2	1	1	1	1	1	1	1	1	2	1	1	1	1	1	1	1	1	1	1	1	1	1	1	1	1	1	1	1	4	4	3	2	2	1	1	3	1	2	5	5	2	4	4	3	4	4	4
498	2	1	3	1	1	1	1	1	1	1	1	1	1	1	1	1	1	1	1	1	1	1	1	1	1	1	1	1	1	1	1	1	1	4	5	5	4	1	4	5	1	1	5	1	5	5	5	5	5
499	1	2	2	2	1	1	1	3	3	1	2	2	1	1	1	1	1	1	3	1	2	1	1	1	2	1	1	2	1	1	4	2	4	2	4	4	2	4	4	1	2	4	2	2	3	2	4	4	3
500	2	1	1	2	1	2	1	1	2	2	2	2	2	1	3	4	1	3	1	1	1	2	1	2	2	1	1	1	1	1	4	3	2	4	4	4	3	2	4	3	2	2	4	2	3	3	3	3	2
501	2	2	2	1	2	4	1	2	2	1	1	2	1	1	1	1	1	1	4	1	1	1	1	2	3	1	1	1	1	1	4	2	4	4	4	4	2	2	4	2	4	4	2	4	3	3	4	4	3
502	1	1	2	1	1	1	1	1	2	1	2	2	1	1	1	1	1	1	1	1	1	1	1	1	1	1	1	1	1	1	4	2	2	2	3	3	3	2	4	3	4	4	3	4	3	3	4	3	4
503	2	2	1	3	3	3	4	3	3	3	3	4	3	3	3	3	3	2	2	3	4	3	3	2	3	4	3	2	3	3	4	3	5	2	1	2	1	5	1	2	4	5	2	5	2	2	3	2	2
504	1	1	2	3	4	2	3	2	1	2	2	2	1	1	1	1	2	2	3	2	1	1	1	1	3	1	3	3	2	3	1	4	1	3	4	4	4	2	4	3	2	4	4	2	4	3	4	3	4
505	2	1	1	2	3	3	3	2	2	2	2	2	2	2	2	4	2	2	2	2	2	2	4	2	3	2	2	2	2	2	4	4	4	4	4	4	4	4	4	4	4	4	4	4	2	2	1	1	3
506	2	2	2	3	3	4	3	3	2	4	4	2	2	3	3	3	2	1	5	3	3	3	3	2	2	3	3	2	3	2	4	3	4	3	2	4	3	4	3	2	2	5	2	4	3	3	3	2	2
507	1	1	2	2	3	3	2	2	2	3	2	2	3	1	3	3	3	3	3	3	2	3	3	2	2	1	2	2	2	2	3	3	4	3	4	4	3	3	4	3	3	4	3	3	4	3	4	3	4
508	2	2	2	1	1	2	1	1	1	1	2	3	1	1	1	1	1	1	3	1	1	1	1	1	1	1	1	2	1	1	3	4	4	2	2	5	2	2	2	2	2	2	2	2	4	4	3	3	3
509	2	1	1	1	1	3	2	1	2	1	1	3	1	1	2	1	1	1	3	2	2	1	1	1	3	1	2	2	1	2	4	2	3	4	4	3	4	2	4	2	4	4	2	3	3	3	3	3	4
510	1	2	2	3	1	1	2	1	1	1	1	1	1	1	2	4	1	1	1	1	1	1	1	1	1	1	3	2	1	1	3	2	1	4	4	3	3	2	4	4	3	4	2	4	4	3	3	4	4
511	2	1	1	4	3	4	2	3	4	1	3	4	3	2	2	2	2	2	3	3	4	5	5	5	5	4	4	4	3	3	4	3	3	3	2	2	2	4	3	3	3	3	3	3	3	2	2	2	2
512	2	2	3	1	1	1	1	1	1	1	1	1	1	1	1	1	1	1	1	1	1	1	1	1	1	1	1	1	1	1	1	1	1	4	5	5	4	1	5	5	1	1	4	1	5	5	5	5	5
513	1	1	2	1	1	1	1	1	3	2	1	1	1	1	1	1	1	2	1	1	1	1	1	1	2	1	1	1	1	1	1	1	1	1	1	1	1	1	1	3	3	3	3	3	3	3	3	3	3
514	1	1	1	2	3	3	3	3	3	3	3	4	2	3	3	3	3	4	3	3	2	3	2	3	3	3	2	2	2	2	1	1	1	1	1	1	1	1	1	1	1	1	1	1	4	4	4	4	4
515	2	2	1	3	3	3	3	2	3	3	3	3	2	2	2	3	2	3	2	3	3	3	2	2	2	2	2	2	2	2	1	1	1	1	1	1	1	1	1	3	1	1	1	1	3	3	3	3	3
516	1	1	1	2	2	1	1	1	1	1	2	2	1	1	1	1	2	1	1	2	1	1	1	1	1	1	2	1	1	1	2	2	2	2	4	4	4	2	4	4	3	4	4	2	4	4	4	4	4
517	2	2	2	3	2	2	2	2	2	2	2	3	2	3	2	4	3	2	2	2	2	2	2	2	2	2	2	2	2	2	4	3	3	3	3	4	3	3	3	3	4	4	4	3	4	3	3	4	3
518	2	1	1	1	1	2	2	1	1	1	2	3	1	1	1	1	1	2	1	1	1	1	1	1	1	1	1	1	1	1	2	4	3	1	3	3	1	3	1	2	4	4	2	4	4	4	4	4	4
519	1	1	2	2	1	3	3	1	3	3	2	2	1	1	1	1	1	1	2	1	1	1	1	1	1	1	1	2	1	1	4	4	4	4	4	4	4	4	4	4	4	4	4	4	4	4	4	4	4
520	2	1	1	2	2	2	2	2	2	3	1	2	2	1	1	1	1	2	2	2	1	1	2	1	2	1	1	2	1	1	2	3	4	3	4	3	3	1	3	5	3	3	3	1	1	4	3	3	3
521	2	1	1	2	1	2	2	1	2	1	1	1	1	1	1	1	2	1	1	1	1	1	1	1	1	1	1	1	1	1	3	3	4	2	3	3	3	3	3	3	3	4	2	4	3	3	4	4	4
522	1	2	2	2	1	3	2	1	1	1	1	2	1	1	1	1	1	1	1	1	2	1	1	1	2	1	1	2	1	1	4	3	4	4	4	4	4	3	4	4	4	4	4	4	3	3	3	3	3
523	1	1	1	2	2	2	2	2	3	1	2	2	2	2	2	2	2	2	2	2	2	2	2	2	3	2	2	2	2	2	2	2	2	2	2	2	3	3	3	2	3	4	3	3	2	2	3	4	3
524	2	2	2	4	4	3	3	3	3	5	3	3	2	1	1	1	1	2	2	1	1	1	1	1	2	1	1	1	1	1	4	4	5	3	3	3	2	3	3	3	4	4	2	5	3	3	4	4	3
525	2	1	1	2	3	3	3	3	2	3	3	3	2	2	2	3	3	3	2	3	3	2	2	2	3	3	3	2	2	3	4	3	4	3	3	3	3	1	3	3	3	4	1	3	2	1	2	2	2
526	2	2	1	3	3	3	3	3	3	2	2	2	3	3	3	4	4	2	2	3	3	3	3	3	3	2	2	2	2	2	4	3	3	4	4	4	4	2	4	3	4	4	3	3	4	4	4	4	3
527	1	1	2	2	2	1	1	1	2	1	1	3	1	1	1	1	1	2	1	1	1	1	1	1	1	1	1	2	1	1	4	1	1	1	1	1	3	1	1	1	1	1	1	1	1	1	1	3	5
528	2	2	3	3	3	3	4	3	3	1	3	3	1	1	1	3	1	1	1	2	1	1	1	1	3	1	3	2	2	1	4	3	4	4	4	4	4	2	4	4	3	4	4	3	4	4	4	4	4
529	1	1	1	2	1	2	3	4	4	1	4	4	3	1	1	1	1	2	1	2	1	2	1	2	5	1	2	3	1	1	4	4	4	2	2	2	1	5	3	1	5	3	1	5	3	3	2	1	3
530	2	1	2	3	3	3	3	3	3	3	3	3	3	3	3	3	3	3	3	3	3	3	3	3	3	3	3	3	3	3	4	4	4	4	4	4	4	4	4	4	4	4	4	4	3	3	3	3	3
531	1	2	2	1	1	2	1	3	2	1	4	3	1	1	1	1	1	1	2	2	1	1	1	1	2	1	2	3	1	1	4	4	4	3	3	3	3	4	3	3	4	4	3	4	3	2	3	3	3
532	2	1	3	2	1	4	1	1	1	1	2	2	1	1	1	1	1	1	1	1	1	1	1	1	1	1	1	2	1	2	1	1	1	4	4	4	4	4	4	4	2	2	2	2	4	4	4	4	1
533	2	1	2	4	2	4	3	4	4	4	1	4	1	4	4	1	3	2	2	3	1	2	2	2	2	2	4	2	1	2	2	2	2	2	2	2	2	2	2	2	2	2	2	2	2	2	2	2	4
534	2	1	1	3	3	3	3	2	2	1	3	2	2	1	1	1	1	3	1	1	1	1	1	1	3	1	1	2	1	1	4	2	3	3	4	4	3	2	4	4	2	4	2	4	4	4	3	3	2
535	1	2	2	3	3	3	3	2	4	1	3	2	1	1	2	2	2	2	1	2	3	1	1	1	2	1	1	1	1	1	3	3	3	3	3	3	3	3	3	3	3	3	3	3	3	3	3	3	3
536	1	1	1	2	1	2	2	1	2	2	2	3	1	1	1	1	1	2	2	2	1	1	1	1	1	1	1	2	1	1	4	2	3	3	3	4	4	3	4	3	4	4	4	2	3	3	3	4	2
537	2	2	2	3	4	3	3	3	3	3	3	3	4	4	4	4	3	2	3	3	2	3	3	2	3	1	2	2	3	1	2	3	3	4	3	4	3	4	4	3	4	4	3	4	3	2	3	3	3
538	2	1	2	2	2	2	2	2	2	2	2	2	2	1	2	2	2	2	2	2	2	1	1	2	2	1	2	2	2	1	2	2	2	2	2	2	2	2	2	2	2	2	2	2	5	5	5	4	4
539	1	1	1	2	2	1	2	2	2	4	2	2	2	1	1	1	2	2	1	1	1	1	1	1	1	1	1	3	1	1	4	4	4	3	3	5	3	4	4	2	2	4	2	4	3	4	4	3	3
540	2	2	2	3	3	2	3	3	3	3	3	3	3	3	3	3	3	4	4	2	3	3	4	4	3	3	3	3	3	3	3	3	3	4	4	4	4	4	4	4	4	4	4	4	3	3	3	3	3
541	2	1	1	2	3	3	2	3	2	2	3	2	2	3	3	4	3	2	2	2	2	2	2	3	3	3	2	2	3	2	2	4	3	3	3	3	3	2	4	3	4	4	3	3	3	3	3	4	3
542	1	2	2	2	2	2	2	2	2	1	2	2	2	2	1	1	1	2	2	3	1	2	1	2	2	2	2	2	2	2	2	2	2	3	3	3	3	3	3	3	3	4	4	3	3	3	3	3	3
543	2	1	2	3	3	3	3	1	1	1	1	2	1	1	1	1	1	1	1	1	1	1	1	1	1	1	1	2	1	1	4	4	4	2	2	2	2	1	2	2	2	5	2	2	3	3	4	3	1
544	1	2	1	2	2	3	2	2	2	1	2	2	1	2	2	3	3	3	2	3	2	1	1	1	2	1	2	2	2	1	4	3	3	4	4	4	3	3	4	3	4	4	3	4	3	3	3	2	3
545	2	1	2	2	2	2	2	2	2	2	3	2	1	1	3	2	2	2	3	2	2	1	1	1	1	1	1	4	2	2	4	4	2	3	4	3	3	3	4	3	4	5	3	3	3	3	3	3	4
546	2	1	2	1	1	1	1	1	2	1	2	2	1	1	1	1	1	1	1	1	1	1	1	1	1	1	1	2	1	1	2	2	1	4	4	4	3	3	4	4	2	4	2	1	5	3	4	5	5
547	2	2	1	2	2	2	2	2	2	3	3	3	3	3	4	4	2	2	2	2	2	2	3	2	3	1	2	2	3	1	4	2	2	4	4	4	4	2	4	4	4	4	4	2	4	4	4	5	4
548	1	1	2	1	1	1	1	1	3	1	1	3	1	1	1	1	1	1	1	1	1	1	1	1	1	1	1	4	1	1	2	2	3	3	3	3	3	3	3	3	4	4	4	3	3	2	2	3	3
549	2	1	2	1	1	1	1	2	2	1	1	1	1	1	1	1	1	1	1	1	1	1	1	1	2	1	1	1	1	1	2	3	1	4	4	4	3	2	4	2	4	5	2	4	4	3	5	4	3
550	2	2	2	2	1	1	2	2	2	1	3	3	2	1	1	1	1	2	2	2	3	1	1	1	1	1	1	2	1	1	2	2	4	3	4	4	3	2	4	3	4	4	4	3	3	3	3	3	2
551	2	1	1	2	2	2	1	1	2	1	2	1	1	1	1	1	1	1	1	2	2	1	1	1	2	1	1	1	1	2	4	2	2	4	4	4	4	2	4	4	4	4	4	3	4	4	4	3	5
552	2	2	2	2	2	1	2	1	2	1	1	1	1	1	1	1	2	2	1	1	1	1	1	1	1	1	1	2	1	1	4	2	2	4	4	4	2	2	4	4	4	4	2	2	3	3	4	2	4
553	1	1	2	1	1	1	1	1	1	1	1	1	1	1	1	1	1	1	1	1	1	1	1	1	1	1	1	1	1	1	3	3	3	4	4	4	4	3	4	4	3	4	3	2	4	4	4	4	4
554	2	2	1	4	3	3	3	3	3	2	2	3	2	3	3	2	3	2	2	3	3	3	3	3	2	2	3	2	3	3	1	1	1	1	4	4	2	1	4	3	1	3	4	1	5	4	5	5	5
555	1	1	2	3	3	3	3	3	2	2	1	2	1	1	2	1	1	2	2	1	2	1	1	1	1	1	2	2	1	2	4	4	4	5	5	5	5	2	4	5	3	4	4	2	4	4	5	4	5
556	2	1	1	3	2	2	2	2	2	2	2	2	1	1	3	2	1	1	2	3	2	2	1	1	2	1	2	2	3	1	5	4	4	3	3	3	3	4	3	4	4	4	4	3	3	3	2	3	3
557	2	2	1	1	1	1	1	1	1	1	1	1	1	1	1	1	1	1	4	1	1	3	3	1	1	1	1	2	1	1	1	4	4	4	4	4	4	4	4	4	4	4	4	4	4	4	4	2	4
558	2	1	1	1	1	2	2	2	2	2	2	2	1	1	1	1	1	1	1	1	1	1	1	1	1	1	1	2	1	1	4	4	4	4	4	4	4	2	4	3	4	4	4	2	3	4	4	4	4
559	2	2	2	2	2	2	2	2	2	1	2	2	1	1	1	1	2	2	2	1	2	1	1	1	2	1	1	1	1	1	4	3	4	3	4	3	3	2	4	4	4	5	2	4	3	3	4	5	3
560	1	1	2	2	2	4	3	4	1	1	2	2	2	2	2	1	2	1	2	1	1	1	1	1	1	1	1	2	1	1	3	2	2	4	4	5	3	2	5	4	2	5	4	1	5	4	4	4	4
561	2	2	1	4	3	3	3	2	2	1	2	2	1	4	1	1	2	3	2	3	1	1	1	1	2	1	2	3	1	1	4	4	4	3	3	3	2	4	3	2	4	4	2	4	3	3	3	3	3
562	1	1	2	2	2	2	2	2	2	3	3	4	2	5	3	4	4	2	4	4	2	2	2	2	3	1	3	3	5	1	4	4	4	3	4	3	3	3	4	4	3	4	4	3	4	3	3	3	3
563	2	1	1	1	1	1	1	1	1	1	2	2	1	1	1	1	1	2	1	1	1	1	1	1	2	1	1	1	1	1	2	1	1	4	4	4	4	4	4	4	1	4	4	2	5	5	5	5	2
564	2	1	2	4	4	4	4	3	3	4	3	4	3	5	5	5	3	3	3	3	3	3	3	2	3	3	2	3	4	2	4	3	4	2	3	3	3	2	2	3	4	4	3	3	2	2	2	4	3
565	2	2	1	2	2	3	3	2	3	2	3	3	1	1	1	1	2	3	2	2	2	3	2	2	3	3	3	2	2	1	4	3	4	4	3	4	4	3	3	2	3	4	3	4	3	3	4	3	3
566	2	1	2	3	3	2	2	2	2	2	3	3	3	4	2	3	2	2	3	3	3	3	2	2	3	2	2	3	3	3	1	2	2	2	2	4	4	2	2	2	2	4	2	4	3	3	3	3	4
567	1	2	1	3	2	1	2	1	2	1	1	2	1	1	3	1	1	2	2	1	1	1	1	1	2	1	1	2	1	1	4	3	4	4	2	3	3	4	3	3	4	4	2	5	3	3	4	3	3
568	2	2	2	2	1	1	1	1	2	1	2	2	1	1	1	1	1	1	2	1	1	1	3	1	1	1	1	2	1	1	3	2	2	4	3	5	3	2	4	3	4	5	4	1	4	3	3	4	2
569	1	1	1	2	1	2	1	2	2	2	2	2	1	1	1	2	2	2	1	1	1	1	1	2	2	1	2	3	1	1	3	2	3	4	4	4	4	2	4	4	3	3	4	3	5	5	4	3	3
570	2	2	1	2	2	4	2	2	2	2	2	2	2	3	3	3	2	3	2	3	2	2	2	2	1	2	2	2	2	2	4	3	1	3	3	4	3	5	3	4	4	4	2	3	3	3	3	3	3
571	2	1	2	1	1	2	1	1	1	1	2	2	1	1	1	1	1	1	1	2	1	1	1	2	1	1	1	1	1	1	3	4	2	3	4	4	4	2	4	3	2	4	3	2	4	4	3	4	2
572	2	2	2	1	1	2	1	2	2	1	2	2	1	2	2	2	1	2	3	1	1	1	1	1	2	1	1	1	2	2	3	3	3	3	3	3	3	4	3	3	3	4	3	4	3	3	3	3	4
573	1	2	3	1	1	2	1	1	1	1	1	1	1	1	1	1	1	1	1	1	1	1	1	1	1	1	1	1	1	1	1	1	1	5	4	5	5	1	5	4	1	2	5	1	1	3	1	1	1
574	2	1	2	2	3	2	3	3	3	2	2	2	3	3	3	3	2	3	2	3	3	3	3	3	2	2	2	2	3	3	2	4	2	4	4	4	4	1	4	4	1	4	4	4	4	4	3	4	4
575	2	2	2	4	3	2	2	4	2	4	2	2	2	3	3	3	3	3	4	4	3	4	3	3	3	3	4	4	4	2	4	4	2	3	2	4	2	2	4	2	2	5	2	4	3	2	2	5	2
576	2	1	1	2	2	2	2	2	3	1	2	3	2	2	3	3	3	3	3	3	3	3	3	3	3	2	2	2	3	2	4	3	3	3	3	3	3	3	4	4	4	4	4	4	3	3	3	4	4
577	1	2	2	1	1	1	1	1	1	1	1	1	1	1	1	1	1	1	1	1	2	1	1	1	1	1	1	1	1	1	4	2	2	4	4	4	4	2	4	4	3	4	4	2	4	3	4	4	4
578	2	1	3	1	1	1	1	1	1	1	1	1	1	1	1	1	1	1	1	1	1	1	1	1	1	1	1	1	1	1	1	1	1	4	5	4	5	1	4	5	1	2	5	2	5	3	4	4	4
579	2	2	2	2	1	1	2	1	1	1	2	2	1	1	1	1	1	1	1	1	1	1	1	1	1	1	1	1	1	1	3	3	4	3	3	4	4	3	3	3	4	4	3	3	3	3	3	3	3
580	1	1	1	1	2	3	1	2	2	2	2	2	2	2	2	1	1	1	2	1	1	1	1	1	2	1	1	1	1	1	3	3	3	3	3	3	3	3	3	3	3	3	4	3	3	3	3	3	2
581	2	2	2	2	1	1	2	1	1	1	1	1	1	1	1	1	1	1	1	2	1	1	1	1	2	1	1	1	1	2	2	2	2	3	4	4	4	2	4	3	2	4	4	2	4	4	4	4	4
582	2	1	2	1	1	2	1	1	1	1	1	1	1	1	1	1	1	1	1	1	1	1	1	1	1	1	1	1	1	1	3	3	2	4	4	4	4	4	4	3	4	4	3	3	3	3	3	3	3
583	1	2	1	3	3	3	3	2	1	3	3	2	1	1	2	3	2	3	3	2	2	3	3	3	3	3	3	3	3	3	2	2	2	2	2	2	2	2	2	2	2	2	2	2	2	2	2	2	2
584	2	1	2	2	2	3	3	3	2	2	3	3	2	1	1	1	1	1	1	1	1	1	1	1	1	1	1	1	1	2	4	3	4	2	2	4	2	2	2	2	4	4	4	3	3	2	3	3	2
585	2	2	3	1	1	2	2	2	3	1	3	3	1	1	1	1	1	2	1	1	1	1	1	1	1	1	1	1	1	1	1	1	1	1	4	4	4	4	1	4	1	4	4	4	5	5	5	5	5
586	2	1	2	2	1	2	2	3	3	2	1	3	1	1	2	1	1	2	4	2	2	1	1	1	3	1	2	3	1	1	4	5	5	2	1	1	1	4	1	1	4	4	1	5	2	2	2	2	5
587	2	1	3	1	2	2	1	2	1	2	2	3	2	1	2	1	2	2	1	2	1	1	2	1	2	2	1	2	2	1	1	1	1	5	5	5	4	1	5	4	2	4	4	4	4	4	4	4	4
Note: 1.Gender: 1= Male , 2 = female. 2.Originating Place: 1 = Urban (county, city, province), 2 = Rural (township, town, village). 3.grade: 1 = First year of higher Vocational Education, 2 = Second year of higher Vocational Education, 3 = Third year of higher Vocational Education. 4. D = Adolescent Self-Rating Life Events Scale ( Negative life events ) E = Perceived Stress Scale ( Perceived stre…
[truncated: 21 more columns]
